# Supplementary material for: N′-(5-Hydr­oxy-2-nitro­benzyl­idene)-2-methoxy­benzohydrazide
Source: Acta Crystallogr Sect E Struct Rep Online. 2009 Oct 28;65(Pt 11):o2864. doi: 10.1107/S1600536809043840 (PMC2971021; doi:10.1107/S1600536809043840)
Supplement: Supplementary file 2 [file e-65-o2864-Isup2.hkl]

# 
# h,k,l, Fc-squared, Fo-squared, sigma(Fo-squared) and status flag 
# 
data_I
_shelx_title ' P-1 in P-1' 
_shelx_refln_list_code          4 
_shelx_F_calc_maximum      269.18 
_exptl_crystal_F_000       656.00 
_reflns_d_resolution_high  0.7828 
 
loop_ 
 _symmetry_equiv_pos_as_xyz 
 'x, y, z' 
 '-x, -y, -z' 
 
_cell_length_a     8.7540 
_cell_length_b     9.0529 
_cell_length_c    18.2159 
_cell_angle_alpha  86.902 
_cell_angle_beta   83.023 
_cell_angle_gamma  82.509 
 
_shelx_F_squared_multiplier     1.000 
 
loop_ 
 _refln_index_h 
 _refln_index_k 
 _refln_index_l 
 _refln_F_squared_calc 
 _refln_F_squared_meas 
 _refln_F_squared_sigma 
 _refln_observed_status 
   1   0   0        1.78        2.95      0.59 o 
   2   0   0      730.04      713.60      8.77 o 
   3   0   0        0.03       -0.39      0.53 o 
   4   0   0     1528.99     1588.07     18.78 o 
   5   0   0        0.94       -0.59      1.48 o 
   6   0   0      924.18      963.38     18.60 o 
   7   0   0        0.07        1.18      1.42 o 
   8   0   0      244.21      248.28      8.13 o 
   9   0   0        5.44        5.80      2.27 o 
  10   0   0        0.44       -1.77      2.36 o 
  11   0   0        0.01       -0.59      2.95 o 
 -10   1   0       35.40       32.73      4.37 o 
  -9   1   0       45.59       47.73      4.37 o 
  -8   1   0       10.05        8.02      2.09 o 
  -7   1   0        0.06        1.10      1.48 o 
  -6   1   0       22.35       25.77      4.43 o 
  -5   1   0      468.18      476.88      9.39 o 
  -4   1   0        0.86        0.59      0.84 o 
  -3   1   0        4.78        6.83      4.43 o 
  -2   1   0     3180.38     3095.18     29.85 o 
  -1   1   0     3245.66     3146.67     41.33 o 
   0   1   0       36.02       31.30      1.18 o 
   1   1   0     9690.13     8524.76    108.65 o 
   2   1   0      464.02      443.45      8.86 o 
   3   1   0      248.26      290.52      8.27 o 
   4   1   0        0.31        3.96      2.95 o 
   5   1   0       70.22       81.24      6.50 o 
   6   1   0       65.47       64.95      5.31 o 
   7   1   0        8.89       16.53      3.54 o 
   8   1   0      190.65      189.54     10.63 o 
   9   1   0      109.70      118.69      9.45 o 
  10   1   0       10.95        8.86      3.54 o 
  11   1   0        2.96        0.59      3.54 o 
 -10   2   0       28.69       27.48      3.76 o 
  -9   2   0      220.98      209.18     12.40 o 
  -8   2   0        1.40        2.07      3.25 o 
  -7   2   0       48.45       48.45      3.76 o 
  -6   2   0        0.46        0.84      1.42 o 
  -5   2   0      187.36      204.79      6.20 o 
  -4   2   0      806.90      889.19     12.73 o 
  -3   2   0      124.88      136.02      3.95 o 
  -2   2   0      171.48      142.02      3.53 o 
  -1   2   0       55.81       46.66      1.84 o 
   0   2   0      930.76      884.62      9.75 o 
   1   2   0     2841.02     2787.43     29.82 o 
   2   2   0     1753.98     1571.86     23.62 o 
   3   2   0      435.20      452.90     10.63 o 
   4   2   0     3491.51     3825.72     55.51 o 
   5   2   0      133.25      136.99      7.09 o 
   6   2   0      242.17      245.64     10.04 o 
   7   2   0       26.90       29.52      4.72 o 
   8   2   0      262.07      261.58     12.40 o 
   9   2   0      238.83      255.68     12.99 o 
  10   2   0       12.14        7.68      3.54 o 
  11   2   0        1.21        0.00      2.95 o 
 -10   3   0       36.45       39.54      4.59 o 
  -9   3   0        1.08        0.30      2.09 o 
  -8   3   0       19.31       17.46      5.02 o 
  -7   3   0       25.58       29.00      5.61 o 
  -6   3   0        2.53        1.69      1.48 o 
  -5   3   0       13.62        9.82      1.84 o 
  -4   3   0        6.53        4.13      1.25 o 
  -3   3   0      694.34      682.48     12.40 o 
  -2   3   0        1.18        1.48      0.89 o 
  -1   3   0      254.87      298.19      5.11 o 
   0   3   0        6.95        8.30      0.98 o 
   1   3   0      617.53      567.66      7.65 o 
   2   3   0     1511.51     1581.30     24.21 o 
   3   3   0      243.94      250.36      7.68 o 
   4   3   0      392.19      373.77     10.63 o 
   5   3   0      175.67      176.55      7.68 o 
   6   3   0      155.65      163.56      8.27 o 
   7   3   0       27.53       30.11      4.72 o 
   8   3   0      174.21      168.29     10.04 o 
   9   3   0       18.22        9.45      3.54 o 
  10   3   0       84.33       86.80      8.86 o 
  -9   4   0       21.29       24.74      3.53 o 
  -8   4   0       28.87       36.68      3.95 o 
  -7   4   0       71.76       70.62      4.59 o 
  -6   4   0       59.21       55.32      3.95 o 
  -5   4   0      407.43      433.00      9.33 o 
  -4   4   0       76.39       92.52      3.95 o 
  -3   4   0       46.96       44.70      4.13 o 
  -2   4   0      845.04      852.91     11.76 o 
  -1   4   0        2.46        3.31      0.98 o 
   0   4   0       94.62       94.41      2.83 o 
   1   4   0     2495.00     2653.27     22.44 o 
   2   4   0       37.96       38.79      2.27 o 
   3   4   0       33.04       41.33      3.54 o 
   4   4   0      247.12      276.94      9.45 o 
   5   4   0       95.68       79.12      5.31 o 
   6   4   0      634.66      612.92     17.12 o 
   7   4   0      915.92      918.79     23.03 o 
   8   4   0        0.55       -1.77      1.77 o 
   9   4   0       35.90       35.43      5.90 o 
  10   4   0       19.88       21.26      5.31 o 
  -9   5   0        1.87        1.18      3.54 o 
  -8   5   0        9.10        9.45      4.13 o 
  -7   5   0       20.16       11.22      3.54 o 
  -6   5   0        0.49       -2.36      2.07 o 
  -5   5   0       18.65       18.06      2.95 o 
  -4   5   0       93.16      100.54      5.02 o 
  -3   5   0      412.06      428.95      8.37 o 
  -2   5   0       11.30       11.15      1.52 o 
  -1   5   0       12.81       15.98      1.52 o 
   0   5   0      407.71      407.69      7.09 o 
   1   5   0      133.68      122.96      2.97 o 
   2   5   0     1129.36     1280.57     18.30 o 
   3   5   0      148.41      162.63      4.96 o 
   4   5   0       60.05       53.73      4.13 o 
   5   5   0      328.63      316.50     11.22 o 
   6   5   0      357.51      355.47     12.99 o 
   7   5   0      209.84      199.58     10.04 o 
   8   5   0       12.01       14.17      4.13 o 
   9   5   0       21.25       23.03      5.31 o 
  10   5   0       13.63       23.03      5.31 o 
  -8   6   0       64.92       86.80      8.86 o 
  -7   6   0        0.49        3.54      2.95 o 
  -6   6   0        0.71        1.77      3.54 o 
  -5   6   0        0.57       -2.95      2.36 o 
  -4   6   0        1.53        1.18      2.36 o 
  -3   6   0       39.19       51.37      5.90 o 
  -2   6   0      104.42      114.55      7.09 o 
  -1   6   0      521.24      558.00     15.94 o 
   0   6   0        2.10        1.30      0.98 o 
   1   6   0       27.84       30.36      2.40 o 
   2   6   0       23.73       26.03      2.36 o 
   3   6   0        6.48        5.02      1.67 o 
   4   6   0      425.02      405.99     13.58 o 
   5   6   0      400.63      423.89      9.81 o 
   6   6   0       86.68       84.44      6.50 o 
   7   6   0       54.80       62.00      6.50 o 
   8   6   0       19.43       26.57      4.72 o 
   9   6   0       54.68       66.13      7.68 o 
  10   6   0        5.21        7.68      4.13 o 
  -7   7   0       27.71       29.52      6.50 o 
  -6   7   0       34.41       30.70      5.90 o 
  -5   7   0       31.60       36.61      5.90 o 
  -4   7   0      285.78      310.59     13.58 o 
  -3   7   0        0.00        1.18      2.36 o 
  -2   7   0      102.25      104.51      7.68 o 
  -1   7   0        1.47       -0.59      2.36 o 
   0   7   0       35.76       30.70      4.72 o 
   1   7   0        6.28        7.68      2.95 o 
   2   7   0       74.22       63.77      5.90 o 
   3   7   0      112.54       99.79      7.09 o 
   4   7   0     1006.82     1063.75     16.72 o 
   5   7   0      132.39      143.25      5.80 o 
   6   7   0      244.52      253.68      8.13 o 
   7   7   0        0.01        0.00      2.36 o 
   8   7   0       26.60       21.85      4.72 o 
   9   7   0       26.29       33.07      5.90 o 
  -6   8   0        5.16        3.54      3.54 o 
  -5   8   0       51.69       56.69      7.68 o 
  -4   8   0      116.37      125.18      9.45 o 
  -3   8   0        0.55       -2.95      2.36 o 
  -2   8   0      167.26      181.87     10.63 o 
  -1   8   0       16.88       11.22      4.13 o 
   0   8   0      111.66      119.87      8.27 o 
   1   8   0        6.80        7.09      2.95 o 
   2   8   0      255.20      294.65     12.99 o 
   3   8   0        1.51       -0.59      2.36 o 
   4   8   0       76.98       76.76      7.09 o 
   5   8   0       51.44       52.55      6.50 o 
   6   8   0       63.88       68.50      7.68 o 
   7   8   0        5.64        8.27      3.54 o 
   8   8   0       10.57        5.31      3.54 o 
  -5   9   0       13.62       14.17      4.72 o 
  -4   9   0        0.22        0.00      2.95 o 
  -3   9   0        0.22       -2.36      2.95 o 
  -2   9   0       96.69       85.62      8.27 o 
  -1   9   0        2.20        1.18      2.95 o 
   0   9   0       26.54       33.66      5.90 o 
   1   9   0        2.01        1.77      2.95 o 
   2   9   0       91.41       87.39      8.27 o 
   3   9   0       41.77       38.97      6.50 o 
   4   9   0      325.32      341.30     15.35 o 
   5   9   0       68.39       69.09      7.68 o 
   6   9   0       12.82        7.68      3.54 o 
   7   9   0       29.58       25.39      5.31 o 
  -4  10   0        4.30       -1.77      2.95 o 
  -3  10   0       23.90       21.26      5.31 o 
  -2  10   0        0.04        0.00      3.54 o 
  -1  10   0       13.34       11.81      4.72 o 
   0  10   0        2.98        6.50      4.13 o 
   1  10   0        8.99       10.04      4.13 o 
   2  10   0       13.31       16.53      4.72 o 
   3  10   0        7.97        7.09      4.13 o 
   4  10   0        1.99       -0.59      2.95 o 
   5  10   0        8.71        9.45      4.72 o 
   6  10   0        1.74        7.68      4.13 o 
  -2  11   0        0.37        0.00      3.54 o 
  -1  11   0       11.92       11.22      4.72 o 
   0  11   0       10.27       14.17      5.31 o 
   1  11   0       18.84       14.17      5.31 o 
   2  11   0        0.68       -1.18      2.95 o 
   3  11   0        1.25        2.95      3.54 o 
   4  11   0        9.57        4.72      4.13 o 
  -4 -11   1       10.30        8.27      4.72 o 
  -3 -11   1        0.94       -1.77      2.95 o 
  -2 -11   1        0.67       -1.77      2.95 o 
  -1 -11   1        0.76        1.77      2.95 o 
   0 -11   1        0.14       -1.77      3.54 o 
   1 -11   1       93.73       82.67      9.45 o 
  -6 -10   1        2.59        9.45      4.13 o 
  -5 -10   1        2.27        5.90      4.13 o 
  -4 -10   1        0.23       -0.59      2.95 o 
  -3 -10   1        8.22        4.72      3.54 o 
  -2 -10   1        5.22        2.95      3.54 o 
  -1 -10   1       15.00       12.40      4.72 o 
   0 -10   1        3.93        3.54      3.54 o 
   1 -10   1       12.45        7.68      4.13 o 
   2 -10   1      104.65      118.10     10.04 o 
   3 -10   1        0.33        5.31      3.54 o 
   4 -10   1       16.03       15.94      5.31 o 
  -7  -9   1       12.10       24.21      5.90 o 
  -6  -9   1        7.03       11.81      4.72 o 
  -5  -9   1       63.37       89.75      8.86 o 
  -4  -9   1       19.47       19.49      4.72 o 
  -3  -9   1       29.63       30.70      5.90 o 
  -2  -9   1        4.22        3.54      2.95 o 
  -1  -9   1        3.97        1.18      2.95 o 
   0  -9   1      371.54      350.74     14.76 o 
   1  -9   1      218.63      202.53     11.81 o 
   2  -9   1        0.62       -0.59      2.95 o 
   3  -9   1        2.82        0.00      2.95 o 
   4  -9   1        3.50        1.77      4.13 o 
   5  -9   1      148.82      154.71     11.22 o 
  -8  -8   1       54.97       70.86      8.27 o 
  -7  -8   1        2.94        4.13      2.95 o 
  -6  -8   1        0.02        1.77      2.36 o 
  -5  -8   1       20.36        8.86      3.54 o 
  -4  -8   1       57.93       67.91      7.09 o 
  -3  -8   1        5.50        6.50      3.54 o 
  -2  -8   1        2.36        2.36      2.36 o 
  -1  -8   1       71.42       63.18      6.50 o 
   0  -8   1       24.92       25.98      4.72 o 
   1  -8   1       13.14       11.22      3.54 o 
   2  -8   1       15.30       18.30      4.72 o 
   3  -8   1       13.42        8.86      3.54 o 
   4  -8   1       50.22       53.73      7.09 o 
   5  -8   1       18.67       21.26      5.31 o 
   6  -8   1       37.05       41.33      7.09 o 
  -9  -7   1       21.41       29.52      5.90 o 
  -8  -7   1        9.64       12.99      4.72 o 
  -7  -7   1        5.42        3.54      2.95 o 
  -6  -7   1       31.88       34.47      3.53 o 
  -5  -7   1       55.00       56.31      4.11 o 
  -4  -7   1     1222.78     1182.64     18.24 o 
  -3  -7   1      169.30      163.97      5.67 o 
  -2  -7   1      121.79      131.68      8.27 o 
  -1  -7   1       42.24       44.29      5.31 o 
   0  -7   1        3.62       -1.77      1.77 o 
   1  -7   1       15.47       20.67      4.13 o 
   2  -7   1      168.86      157.07      8.86 o 
   3  -7   1       73.21       84.44      7.09 o 
   4  -7   1       43.49       43.11      5.90 o 
   5  -7   1        5.96        8.86      4.13 o 
   6  -7   1        5.27        2.95      3.54 o 
   7  -7   1        0.19       -1.18      3.54 o 
 -10  -6   1       44.17       66.72      8.27 o 
  -9  -6   1       15.75       23.03      5.31 o 
  -8  -6   1        6.39        5.31      2.95 o 
  -7  -6   1       39.68       39.56      5.31 o 
  -6  -6   1       94.62       99.20      7.09 o 
  -5  -6   1       26.97       33.66      4.13 o 
  -4  -6   1      384.48      378.26      8.91 o 
  -3  -6   1       58.61       65.20      3.69 o 
  -2  -6   1      258.00      255.42      6.53 o 
  -1  -6   1      436.47      464.82      7.12 o 
   0  -6   1      483.85      475.40      9.15 o 
   1  -6   1       24.14       18.49      1.97 o 
   2  -6   1       94.10       96.84      6.50 o 
   3  -6   1      535.33      504.27     15.94 o 
   4  -6   1       22.61       20.08      4.13 o 
   5  -6   1       50.93       51.96      5.90 o 
   6  -6   1       10.37       10.04      4.13 o 
   7  -6   1        3.34        2.95      2.95 o 
   8  -6   1        3.39        5.90      3.54 o 
 -10  -5   1        2.30       10.04      3.54 o 
  -9  -5   1        0.63       -1.18      2.36 o 
  -8  -5   1        1.35        2.36      2.36 o 
  -7  -5   1      104.88       99.79      7.09 o 
  -6  -5   1      299.75      299.37     11.81 o 
  -5  -5   1     1187.51     1133.72     23.62 o 
  -4  -5   1        0.23        0.00      1.77 o 
  -3  -5   1       28.96       32.88      2.95 o 
  -2  -5   1      489.25      560.70     13.58 o 
  -1  -5   1      402.21      394.29      5.94 o 
   0  -5   1     1780.06     1847.18     20.93 o 
   1  -5   1       58.43       50.60      5.90 o 
   2  -5   1       17.82       13.29      1.52 o 
   3  -5   1        1.97        0.79      1.06 o 
   4  -5   1      266.33      263.90      6.95 o 
   5  -5   1        6.33        4.92      3.84 o 
   6  -5   1       35.06       43.93      3.69 o 
   7  -5   1        3.74        2.95      2.95 o 
   8  -5   1        4.89        7.09      3.54 o 
   9  -5   1        0.43       -1.77      2.95 o 
 -10  -4   1        0.21        0.59      2.36 o 
  -9  -4   1       14.00       10.63      2.51 o 
  -8  -4   1       69.24       57.18      4.79 o 
  -7  -4   1       73.26       80.44     16.83 o 
  -6  -4   1       14.88       15.38      2.51 o 
  -5  -4   1      683.16      689.09     17.12 o 
  -4  -4   1        6.60        3.54      1.77 o 
  -3  -4   1      521.92      541.47     12.99 o 
  -2  -4   1       19.77       27.99      3.84 o 
  -1  -4   1      102.63      100.67      6.20 o 
   0  -4   1       47.78       40.44      2.66 o 
   1  -4   1       16.58       13.44      1.42 o 
   2  -4   1       10.78       15.07      1.52 o 
   3  -4   1      323.85      330.96      7.06 o 
   4  -4   1        7.10        8.27      1.84 o 
   5  -4   1      404.04      423.14     10.33 o 
   6  -4   1       55.18       53.73      3.95 o 
   7  -4   1       10.86       15.02      2.69 o 
   8  -4   1        5.28        1.97      3.54 o 
   9  -4   1       22.56       21.93      3.53 o 
 -10  -3   1       14.98       15.35      4.72 o 
  -9  -3   1       12.17        3.54      2.95 o 
  -8  -3   1      222.21      211.98     11.22 o 
  -7  -3   1      157.55      165.33      8.86 o 
  -6  -3   1       31.56       28.93      4.13 o 
  -5  -3   1       28.58       25.98      3.54 o 
  -4  -3   1        9.02        7.09      2.36 o 
  -3  -3   1      356.65      360.19      9.45 o 
  -2  -3   1      718.64      683.19     13.58 o 
  -1  -3   1       21.50       17.80      1.42 o 
   0  -3   1      158.14      158.14      3.69 o 
   1  -3   1      304.22      301.35      5.38 o 
   2  -3   1        5.71        3.54      0.98 o 
   3  -3   1       17.32       20.99      2.36 o 
   4  -3   1     1155.70     1225.06     16.49 o 
   5  -3   1       53.56       49.45      3.34 o 
   6  -3   1       36.25       39.38      3.34 o 
   7  -3   1        8.28       10.60      2.27 o 
   8  -3   1       34.56       34.29      3.76 o 
   9  -3   1       79.03       79.61      5.63 o 
  10  -3   1        1.21        4.13      2.95 o 
 -10  -2   1        3.82        2.95      2.95 o 
  -9  -2   1      184.69      193.09     11.22 o 
  -8  -2   1      365.08      344.84     14.17 o 
  -7  -2   1        8.41        8.86      2.95 o 
  -6  -2   1      263.84      250.95     10.63 o 
  -5  -2   1      963.73      945.36     20.67 o 
  -4  -2   1      614.41      623.55     14.76 o 
  -3  -2   1       19.35       16.53      2.36 o 
  -2  -2   1      421.23      381.45      8.27 o 
  -1  -2   1     1235.69     1133.02     31.89 o 
   0  -2   1      542.85      470.84     10.92 o 
   1  -2   1      268.87      260.27      4.37 o 
   2  -2   1      250.85      239.87     10.04 o 
   3  -2   1      482.37      471.70      9.74 o 
   4  -2   1        8.55        9.75      1.67 o 
   5  -2   1       40.71       42.96      5.61 o 
   6  -2   1       45.59       39.72      3.84 o 
   7  -2   1        0.00        0.84      1.42 o 
   8  -2   1       40.77       48.42      3.95 o 
   9  -2   1      252.51      247.43      8.55 o 
  10  -2   1        0.29        1.18      2.95 o 
 -10  -1   1        8.69        6.50      3.54 o 
  -9  -1   1       51.40       55.51      7.09 o 
  -8  -1   1      279.46      276.34     12.99 o 
  -7  -1   1        0.12        1.77      2.36 o 
  -6  -1   1      608.07      660.30     12.31 o 
  -5  -1   1      160.71      162.81      5.21 o 
  -4  -1   1      477.62      479.78     12.99 o 
  -3  -1   1       16.85       17.71      2.36 o 
  -2  -1   1      669.64      680.23     12.40 o 
  -1  -1   1      667.71      639.49     10.63 o 
   0  -1   1      114.45      120.46      2.95 o 
   1  -1   1     2621.77     2554.42     34.25 o 
   2  -1   1     1086.45      995.36     13.88 o 
   3  -1   1      360.05      328.58      6.04 o 
   4  -1   1       36.40       39.60      2.51 o 
   5  -1   1     1136.59     1118.81     15.85 o 
   6  -1   1      344.25      334.96      8.13 o 
   7  -1   1       69.69       68.35      4.37 o 
   8  -1   1       97.22       96.68      5.21 o 
   9  -1   1      153.73      150.00      7.68 o 
  10  -1   1        0.39       -2.66      1.77 o 
 -10   0   1       31.78       38.97      6.50 o 
  -9   0   1       35.58       41.25      4.37 o 
  -8   0   1       11.30       11.89      2.66 o 
  -7   0   1      137.04      134.74      5.63 o 
  -6   0   1      587.39      584.28     11.27 o 
  -5   0   1       42.37       39.78      2.95 o 
  -4   0   1       31.27       31.03      2.09 o 
  -3   0   1     1180.55     1150.17     24.21 o 
  -2   0   1     1684.23     1585.00     16.70 o 
  -1   0   1      315.26      311.18      5.90 o 
   1   0   1       24.55       25.98      1.18 o 
   2   0   1      785.14      733.38     12.99 o 
   3   0   1      178.76      176.25      3.95 o 
   4   0   1       75.34       81.63      3.11 o 
   5   0   1       69.49       63.20      4.43 o 
   6   0   1      331.34      337.50      7.90 o 
   7   0   1       14.49       15.94      2.51 o 
   8   0   1        5.64        4.49      4.13 o 
   9   0   1       66.23       69.63      4.96 o 
  10   0   1       27.40       32.48      6.50 o 
  11   0   1        0.45        1.18      3.54 o 
 -10   1   1       16.20       12.72      3.11 o 
  -9   1   1       42.65       49.66      4.37 o 
  -8   1   1       17.03       18.83      2.92 o 
  -7   1   1      105.76      108.35      5.01 o 
  -6   1   1      216.21      226.87      9.74 o 
  -5   1   1      226.28      205.79      5.85 o 
  -4   1   1        1.24        0.30      0.84 o 
  -3   1   1     1266.25     1186.64     28.05 o 
  -2   1   1      782.99      763.17      9.39 o 
  -1   1   1      105.29       96.74      2.27 o 
   1   1   1      182.47      182.46      4.13 o 
   2   1   1        2.49        1.77      0.59 o 
   3   1   1      269.06      264.09      4.68 o 
   4   1   1     1616.43     1569.98     17.82 o 
   5   1   1      278.28      264.08      9.45 o 
   6   1   1       11.14       10.63      2.95 o 
   7   1   1        7.82        9.45      2.95 o 
   8   1   1       40.93       41.92      5.31 o 
   9   1   1       69.75       73.81      7.68 o 
  10   1   1       27.85       34.84      6.50 o 
  11   1   1        0.00        2.95      2.95 o 
 -10   2   1        0.24        1.02      2.27 o 
  -9   2   1      174.67      175.42      8.86 o 
  -8   2   1        5.77        6.50      2.09 o 
  -7   2   1      357.39      356.69      9.19 o 
  -6   2   1      133.70      135.33      7.38 o 
  -5   2   1      389.70      334.83     12.99 o 
  -4   2   1       79.77       75.48      3.84 o 
  -3   2   1      385.36      389.98      7.06 o 
  -2   2   1       61.63       54.91      2.95 o 
  -1   2   1     2571.44     2458.85     23.76 o 
   0   2   1      134.90      132.28      2.36 o 
   1   2   1        1.26        0.00      0.42 o 
   2   2   1       54.65       64.36      2.95 o 
   3   2   1      349.56      317.09      8.27 o 
   4   2   1     3167.74     3286.61     49.01 o 
   5   2   1      429.42      451.92     10.33 o 
   6   2   1       16.18       13.58      2.95 o 
   7   2   1      166.35      169.47      8.86 o 
   8   2   1       84.96       79.12      7.09 o 
   9   2   1       41.47       44.88      6.50 o 
  10   2   1        1.49        3.54      2.95 o 
  11   2   1        3.66       -2.95      2.36 o 
 -10   3   1       25.55       17.47      4.13 o 
  -9   3   1       64.21       69.88      5.21 o 
  -8   3   1       39.91       38.98      3.76 o 
  -7   3   1       63.16       61.58      4.37 o 
  -6   3   1      245.55      232.71      7.06 o 
  -5   3   1        2.54        6.05      1.42 o 
  -4   3   1      242.55      230.94     10.63 o 
  -3   3   1       13.58       16.28      1.84 o 
  -2   3   1      162.23      155.67      3.82 o 
  -1   3   1     1801.89     1707.23     17.82 o 
   0   3   1      141.58      150.29      2.95 o 
   1   3   1     3286.81     3003.33     28.96 o 
   2   3   1      351.06      332.92      7.97 o 
   3   3   1      138.70      147.03      5.90 o 
   4   3   1      232.10      240.33      8.27 o 
   5   3   1       70.22       86.80      5.90 o 
   6   3   1       55.28       49.95      6.79 o 
   7   3   1     1284.33     1322.67     29.52 o 
   8   3   1        0.35       -1.77      2.36 o 
   9   3   1       12.39        5.31      2.95 o 
  10   3   1       23.75       17.71      5.31 o 
  -9   4   1        4.55        4.13      3.54 o 
  -8   4   1       11.27       12.54      2.66 o 
  -7   4   1        3.83        1.48      1.67 o 
  -6   4   1       65.86       65.51      3.95 o 
  -5   4   1      126.19      129.72     10.33 o 
  -4   4   1        0.15       -0.20      1.06 o 
  -3   4   1      150.77      139.73      4.25 o 
  -2   4   1      697.01      648.57      9.36 o 
  -1   4   1      340.83      307.39      5.35 o 
   0   4   1       12.14       14.66      2.36 o 
   1   4   1      184.99      162.57      3.82 o 
   2   4   1      560.59      588.54     13.58 o 
   3   4   1     1037.71     1074.95     14.18 o 
   4   4   1      367.01      348.38     10.04 o 
   5   4   1      204.65      178.92      7.68 o 
   6   4   1       14.49       20.08      3.54 o 
   7   4   1      579.26      585.76     17.71 o 
   8   4   1       78.75       73.22      7.09 o 
   9   4   1        0.18        1.18      2.36 o 
  10   4   1        1.61        5.31      3.54 o 
  -9   5   1        0.48        6.50      3.54 o 
  -8   5   1        0.25        4.72      3.54 o 
  -7   5   1        0.30       -1.77      2.36 o 
  -6   5   1       14.34       10.04      3.54 o 
  -5   5   1      243.98      254.50     11.81 o 
  -4   5   1       10.66        8.33      2.36 o 
  -3   5   1       21.25       20.29      2.05 o 
  -2   5   1       37.74       31.74      2.05 o 
  -1   5   1      487.07      478.88      8.86 o 
   0   5   1      573.77      569.42      8.19 o 
   1   5   1      157.02      172.82     10.04 o 
   2   5   1       33.66       32.30      1.97 o 
   3   5   1      384.59      427.77     10.33 o 
   4   5   1       57.08       61.19      3.11 o 
   5   5   1      339.52      326.54     11.22 o 
   6   5   1      119.74      113.38      5.01 o 
   7   5   1       63.81       59.05      5.90 o 
   8   5   1        1.01        0.59      2.36 o 
   9   5   1        0.20        2.07      1.67 o 
  10   5   1        5.23        4.19      2.27 o 
  -8   6   1        1.90        3.54      3.54 o 
  -7   6   1        9.03        2.95      3.54 o 
  -6   6   1        0.46        1.77      3.54 o 
  -5   6   1       65.73       53.73      6.50 o 
  -4   6   1       26.96       23.03      4.72 o 
  -3   6   1       78.93       76.76      6.50 o 
  -2   6   1        7.03       12.40      2.95 o 
  -1   6   1       16.96       18.30      3.54 o 
   0   6   1        4.95       10.04      2.95 o 
   1   6   1        2.90        1.77      1.77 o 
   2   6   1        0.82       -0.24      0.98 o 
   3   6   1      291.13      283.96      6.95 o 
   4   6   1      881.79      850.10     23.62 o 
   5   6   1       34.80       32.68      3.11 o 
   6   6   1      123.35      107.47      7.09 o 
   7   6   1       15.72       14.17      3.54 o 
   8   6   1        3.74        1.77      2.36 o 
   9   6   1        0.00        2.36      2.36 o 
  10   6   1       18.84       11.22      4.13 o 
  -7   7   1        1.07        4.72      3.54 o 
  -6   7   1        4.82        8.27      4.13 o 
  -5   7   1      179.88      184.82     11.22 o 
  -4   7   1        4.46        7.09      3.54 o 
  -3   7   1       65.20       67.31      7.09 o 
  -2   7   1      135.77      133.45      8.27 o 
  -1   7   1      104.51      121.64      8.27 o 
   0   7   1      205.42      188.95      9.45 o 
   1   7   1       21.45       20.67      4.13 o 
   2   7   1      452.38      435.18     14.76 o 
   3   7   1      245.57      248.59     11.22 o 
   4   7   1      123.79      124.00      8.27 o 
   5   7   1      476.09      454.67     15.94 o 
   6   7   1        4.15        3.15      3.54 o 
   7   7   1       17.78       13.29      2.51 o 
   8   7   1       13.57       20.08      4.72 o 
   9   7   1        0.26        0.00      2.95 o 
  -6   8   1        4.70        4.13      4.13 o 
  -5   8   1       54.03       41.92      6.50 o 
  -4   8   1        1.10        6.50      4.13 o 
  -3   8   1        4.12        1.77      2.95 o 
  -2   8   1        2.53        2.36      2.95 o 
  -1   8   1       24.04       23.03      4.72 o 
   0   8   1       15.49       10.04      3.54 o 
   1   8   1       27.19       23.62      4.72 o 
   2   8   1      115.75      114.55      8.27 o 
   3   8   1       28.42       31.89      5.31 o 
   4   8   1        0.35       -2.66      1.77 o 
   5   8   1      172.94      187.77     10.63 o 
   6   8   1       22.92       24.80      5.31 o 
   7   8   1       13.16        6.50      3.54 o 
   8   8   1      136.67      138.76     10.04 o 
  -5   9   1        1.45        4.13      3.54 o 
  -4   9   1        0.20        4.72      3.54 o 
  -3   9   1       92.62       90.93      8.86 o 
  -2   9   1        1.47       -4.13      2.95 o 
  -1   9   1       12.75       15.35      4.72 o 
   0   9   1       29.61       28.93      5.31 o 
   1   9   1        8.07        4.13      2.95 o 
   2   9   1       87.92       85.62      8.27 o 
   3   9   1      227.13      231.47     12.40 o 
   4   9   1       42.88       38.97      6.50 o 
   5   9   1        6.50        8.86      3.54 o 
   6   9   1      116.57      131.09     10.04 o 
   7   9   1        8.93        8.86      4.13 o 
   8   9   1        1.60        5.31      3.54 o 
  -4  10   1        5.01        2.95      4.13 o 
  -3  10   1       80.85       81.49      8.86 o 
  -2  10   1       55.87       59.64      7.68 o 
  -1  10   1       74.51       63.77      7.68 o 
   0  10   1       38.93       42.51      6.50 o 
   1  10   1        1.46        0.59      2.95 o 
   2  10   1       25.03       31.89      5.90 o 
   3  10   1        3.09        7.68      3.54 o 
   4  10   1        1.07       -4.13      2.95 o 
   5  10   1        1.55       -2.36      2.95 o 
   6  10   1        9.90       12.40      5.31 o 
  -2  11   1       12.94        7.09      4.13 o 
  -1  11   1       58.94       66.72      8.86 o 
   0  11   1        2.00        0.59      3.54 o 
   1  11   1        9.71        9.45      4.72 o 
   2  11   1        2.61        5.90      3.54 o 
   3  11   1        1.70        2.36      4.13 o 
   4  11   1        0.13       -2.95      2.95 o 
  -4 -11   2        2.46        0.00      3.54 o 
  -3 -11   2        0.00       -2.95      2.95 o 
  -2 -11   2        0.10       -1.77      2.95 o 
  -1 -11   2        1.88        0.59      3.54 o 
   0 -11   2        2.37       -0.59      3.54 o 
   1 -11   2        2.55        3.54      3.54 o 
  -6 -10   2        8.25        7.68      4.13 o 
  -5 -10   2       13.61       15.35      5.31 o 
  -4 -10   2        6.09       10.63      4.72 o 
  -3 -10   2       27.06       20.67      5.31 o 
  -2 -10   2        8.10        3.54      3.54 o 
  -1 -10   2       11.43       12.99      4.72 o 
   0 -10   2        6.55        2.36      3.54 o 
   1 -10   2       33.69       40.74      7.09 o 
   2 -10   2        0.28        0.00      3.54 o 
   3 -10   2       21.12       18.30      5.31 o 
   4 -10   2       12.96       14.17      5.31 o 
  -7  -9   2        3.40        1.18      3.54 o 
  -6  -9   2        0.15        0.00      2.95 o 
  -5  -9   2      208.22      196.04     11.81 o 
  -4  -9   2       16.33        9.45      4.13 o 
  -3  -9   2        1.83        1.77      2.95 o 
  -2  -9   2        1.51        1.18      2.95 o 
  -1  -9   2      196.09      217.89     11.81 o 
   0  -9   2       30.36       44.29      6.50 o 
   1  -9   2        8.04        5.90      4.13 o 
   2  -9   2       35.30       36.02      5.90 o 
   3  -9   2        8.00        5.90      3.54 o 
   4  -9   2        4.77        3.54      4.13 o 
   5  -9   2       40.48       34.25      6.50 o 
  -8  -8   2        0.06        0.59      2.95 o 
  -7  -8   2        3.02        4.13      3.54 o 
  -6  -8   2        9.08        8.86      3.54 o 
  -5  -8   2       14.58       14.17      4.72 o 
  -4  -8   2       87.76      106.29      8.27 o 
  -3  -8   2      146.70      147.03      9.45 o 
  -2  -8   2       16.64       11.22      3.54 o 
  -1  -8   2        0.69       -1.18      2.36 o 
   0  -8   2      142.27      141.12      8.86 o 
   1  -8   2       52.29       50.78      6.50 o 
   2  -8   2        4.85       10.63      4.13 o 
   3  -8   2       35.82       44.29      6.50 o 
   4  -8   2      126.41      146.44     10.04 o 
   5  -8   2       17.66       15.94      4.72 o 
   6  -8   2        7.27        2.36      4.13 o 
  -9  -7   2        1.29        2.36      3.54 o 
  -8  -7   2        0.00        1.18      2.36 o 
  -7  -7   2       30.73       26.57      4.72 o 
  -6  -7   2      132.89      129.32      8.27 o 
  -5  -7   2      213.91      208.46      7.06 o 
  -4  -7   2      867.09      906.02     15.55 o 
  -3  -7   2       28.13       34.11      3.26 o 
  -2  -7   2       70.75       81.84      4.11 o 
  -1  -7   2      475.33      497.77     16.53 o 
   0  -7   2      136.66      119.28      7.68 o 
   1  -7   2      153.48      152.93      8.86 o 
   2  -7   2       40.82       41.33      5.31 o 
   3  -7   2       74.19       62.00      6.50 o 
   4  -7   2       14.28       10.04      3.54 o 
   5  -7   2       19.52       20.67      4.72 o 
   6  -7   2       24.15       30.11      5.90 o 
   7  -7   2        2.64       -0.59      2.95 o 
  -9  -6   2        0.00       -0.59      2.36 o 
  -8  -6   2        0.02        0.59      2.36 o 
  -7  -6   2      204.33      224.97     11.22 o 
  -6  -6   2       39.00       46.06      5.31 o 
  -5  -6   2       20.22       30.11      4.13 o 
  -4  -6   2      282.20      281.38      7.65 o 
  -3  -6   2      154.79      152.34      5.38 o 
  -2  -6   2      131.32      155.26      5.11 o 
  -1  -6   2       48.24       54.17      2.56 o 
   0  -6   2        8.69       15.20      1.97 o 
   1  -6   2      399.74      430.40      8.86 o 
   2  -6   2       73.28       83.05      3.82 o 
   3  -6   2      137.90      142.17      5.11 o 
   4  -6   2        3.29        0.59      2.95 o 
   5  -6   2        0.22        0.00      2.36 o 
   6  -6   2        7.76        4.72      3.54 o 
   7  -6   2       69.05       82.08      8.27 o 
   8  -6   2       51.05       48.42      7.09 o 
 -10  -5   2       16.56       18.90      5.31 o 
  -9  -5   2        1.33        5.31      3.54 o 
  -8  -5   2       86.71       77.35      7.68 o 
  -7  -5   2      418.29      403.89     15.35 o 
  -6  -5   2      144.96      139.94      8.27 o 
  -5  -5   2      212.41      241.51     10.04 o 
  -4  -5   2       18.35       17.71      2.95 o 
  -3  -5   2       54.81       50.19      4.13 o 
  -2  -5   2      106.80      108.45      3.95 o 
  -1  -5   2      480.68      605.89      9.92 o 
   0  -5   2     2375.39     2539.82     27.89 o 
   1  -5   2       18.30       20.73      6.20 o 
   2  -5   2       60.62       72.68      3.26 o 
   3  -5   2      388.19      382.12      8.07 o 
   4  -5   2       50.86       54.02      3.26 o 
   5  -5   2      508.94      511.56     11.01 o 
   6  -5   2        2.11        2.03      2.36 o 
   7  -5   2        0.07       -2.02      1.77 o 
   8  -5   2        4.50        5.90      3.54 o 
 -10  -4   2       14.44       23.03      5.31 o 
  -9  -4   2       78.81       72.63      7.68 o 
  -8  -4   2       11.08        7.68      3.54 o 
  -7  -4   2        7.30       11.22      3.54 o 
  -6  -4   2       15.59       14.17      3.54 o 
  -5  -4   2       11.53       13.58      2.95 o 
  -4  -4   2      155.04      181.87      7.68 o 
  -3  -4   2       14.49        8.86      2.36 o 
  -2  -4   2       14.88       10.63      2.36 o 
  -1  -4   2      113.26      129.98      4.72 o 
   0  -4   2     1056.41     1124.14     18.90 o 
   1  -4   2      251.99      226.01      4.96 o 
   2  -4   2      765.06      807.39     11.43 o 
   3  -4   2       11.12        8.22      1.52 o 
   4  -4   2      269.14      284.89      7.06 o 
   5  -4   2        1.50        0.59      1.42 o 
   6  -4   2       60.11       69.31      4.37 o 
   7  -4   2       11.73       10.94      2.27 o 
   8  -4   2        0.01       -0.59      1.67 o 
   9  -4   2        0.20        0.46      3.84 o 
 -10  -3   2        0.01        2.95      2.95 o 
  -9  -3   2      219.61      238.38     13.29 o 
  -8  -3   2      165.56      186.00     10.63 o 
  -7  -3   2      258.71      262.76     11.81 o 
  -6  -3   2       30.80       31.25      7.38 o 
  -5  -3   2       24.03       28.34      3.54 o 
  -4  -3   2       41.33       34.25      3.54 o 
  -3  -3   2     3637.04     3722.97     53.14 o 
  -2  -3   2      205.53      193.09      6.50 o 
  -1  -3   2      370.08      334.18     15.65 o 
   0  -3   2       91.02       92.21      2.69 o 
   1  -3   2      303.77      294.49      5.38 o 
   2  -3   2     1093.67     1154.07     14.18 o 
   3  -3   2      471.49      509.15      8.55 o 
   4  -3   2      160.46      147.94      5.31 o 
   5  -3   2      258.92      264.16     14.47 o 
   6  -3   2      131.46      114.01      5.01 o 
   7  -3   2        6.73        5.71      1.84 o 
   8  -3   2       80.60       87.96     10.04 o 
   9  -3   2      224.19      226.81      8.32 o 
  10  -3   2       29.49       38.97      6.50 o 
 -10  -2   2       33.45       40.74      6.50 o 
  -9  -2   2       75.81       71.45      7.68 o 
  -8  -2   2     1048.53     1022.12     26.57 o 
  -7  -2   2        3.10        1.77      1.77 o 
  -6  -2   2       41.71       43.11      4.72 o 
  -5  -2   2      435.76      432.82     12.99 o 
  -4  -2   2       29.47       18.30      2.95 o 
  -3  -2   2      366.33      423.37     10.63 o 
  -2  -2   2      729.65      719.20     13.58 o 
  -1  -2   2     4516.07     4211.89     56.10 o 
   0  -2   2     3743.49     3648.13     54.32 o 
   1  -2   2      637.63      614.11      7.93 o 
   2  -2   2       86.70       75.89      2.51 o 
   3  -2   2      198.15      217.40      5.01 o 
   4  -2   2      455.61      477.74     15.65 o 
   5  -2   2      424.27      431.61      8.55 o 
   6  -2   2       97.95      103.70      4.59 o 
   7  -2   2        0.02        0.93      1.77 o 
   8  -2   2      210.16      217.74      7.48 o 
   9  -2   2        0.08        1.57      1.84 o 
  10  -2   2      323.62      352.52     16.53 o 
 -10  -1   2       29.75       33.66      5.90 o 
  -9  -1   2        0.05        1.18      2.95 o 
  -8  -1   2       49.86       43.70      5.90 o 
  -7  -1   2       47.19       46.06      5.31 o 
  -6  -1   2        0.02        0.00      2.36 o 
  -5  -1   2      285.38      305.16      7.30 o 
  -4  -1   2        4.08        4.37      2.36 o 
  -3  -1   2     1048.66      976.65     17.71 o 
  -2  -1   2     1601.26     1506.90     23.03 o 
  -1  -1   2      463.11      416.61      6.04 o 
   0  -1   2     3040.40     2751.64     36.61 o 
   1  -1   2      529.91      509.58      9.45 o 
   2  -1   2     1431.30     1375.88     20.37 o 
   3  -1   2     1328.20     1236.26     14.60 o 
   4  -1   2       21.10       18.30      1.67 o 
   5  -1   2      272.22      280.95      7.09 o 
   6  -1   2        8.21       10.53      1.84 o 
   7  -1   2       43.32       47.67      3.54 o 
   8  -1   2       11.14        7.97      2.51 o 
   9  -1   2        0.17       -0.89      1.67 o 
  10  -1   2       22.49       30.11      5.90 o 
 -10   0   2       43.26       46.06      7.09 o 
  -9   0   2       56.34       73.16     13.29 o 
  -8   0   2        4.64        4.72      2.09 o 
  -7   0   2        2.45        2.80      2.95 o 
  -6   0   2       10.20       14.76      2.51 o 
  -5   0   2      671.48      712.03     12.11 o 
  -4   0   2        1.58       -1.18      2.36 o 
  -3   0   2        1.40       -0.30      0.84 o 
  -2   0   2     2544.64     2540.11     30.70 o 
  -1   0   2     3343.68     3218.11     42.51 o 
   0   0   2        5.82        3.54      0.59 o 
   1   0   2    10244.64     8904.44    113.37 o 
   3   0   2      161.77      193.18      4.43 o 
   4   0   2        2.38        4.76      0.86 o 
   5   0   2       89.87      107.91      2.86 o 
   6   0   2       33.04       37.35      2.92 o 
   7   0   2       56.18       56.40      4.13 o 
   8   0   2      138.62      145.18      6.22 o 
   9   0   2       97.42       99.16      6.20 o 
  10   0   2        6.59        5.31      3.54 o 
  11   0   2        1.35       -1.77      2.95 o 
 -10   1   2        0.00        0.05      2.66 o 
  -9   1   2        0.17        1.90      1.84 o 
  -8   1   2      196.23      212.00     11.81 o 
  -7   1   2        0.23        0.42      1.42 o 
  -6   1   2       81.91       85.86      4.37 o 
  -5   1   2        1.76       -0.20      1.48 o 
  -4   1   2       25.88       26.46      2.27 o 
  -3   1   2        5.21        8.13      2.66 o 
  -2   1   2    38557.22    31535.60    278.91 o 
  -1   1   2        9.19       10.04      0.84 o 
   0   1   2     6095.86     5656.21     79.12 o 
   1   1   2        2.28       12.99      1.18 o 
   2   1   2      427.30      362.30      5.43 o 
   3   1   2        1.04        1.18      0.53 o 
   4   1   2     2536.92     2745.16     56.10 o 
   5   1   2        1.03       -0.12      0.98 o 
   6   1   2       98.11       88.57      5.90 o 
   7   1   2        0.09       -0.59      1.77 o 
   8   1   2      144.55      157.07      9.45 o 
   9   1   2        0.37       -1.77      1.77 o 
  10   1   2        1.17        5.90      3.54 o 
  11   1   2        0.21        0.59      2.95 o 
 -10   2   2        2.41        3.06      2.27 o 
  -9   2   2       26.68       29.85      3.76 o 
  -8   2   2        0.53       -0.59      1.67 o 
  -7   2   2      168.23      153.89      6.26 o 
  -6   2   2       25.07       22.89      2.69 o 
  -5   2   2      391.51      405.12      8.55 o 
  -4   2   2       88.76       88.63      3.53 o 
  -3   2   2      193.04      184.40      7.09 o 
  -2   2   2     3958.56     3958.98     40.15 o 
  -1   2   2    72460.55    59047.98    739.28 o 
   0   2   2     1531.11     1639.17     24.21 o 
   1   2   2     2178.59     2090.87     20.45 o 
   2   2   2     4922.62     4766.94     62.59 o 
   3   2   2        5.47        8.27      1.77 o 
   4   2   2      213.44      234.45      5.38 o 
   5   2   2      346.46      378.86      7.38 o 
   6   2   2      173.70      196.63      8.86 o 
   7   2   2        1.55        0.59      1.77 o 
   8   2   2      271.96      277.53     12.40 o 
   9   2   2       33.16       45.47      6.50 o 
  10   2   2        0.86        0.59      2.95 o 
  11   2   2        1.22       -2.95      2.36 o 
 -10   3   2        0.01        2.52      2.27 o 
  -9   3   2        1.28        0.30      2.09 o 
  -8   3   2       10.02       14.91      2.95 o 
  -7   3   2        1.62        3.84      1.67 o 
  -6   3   2       54.14       46.13      3.69 o 
  -5   3   2      146.16      150.26      5.38 o 
  -4   3   2      359.77      374.27      7.65 o 
  -3   3   2      507.46      501.49      8.49 o 
  -2   3   2     1165.58     1180.96     18.30 o 
  -1   3   2      755.55      830.43      9.92 o 
   0   3   2     8475.05     7871.10    102.74 o 
   1   3   2      320.21      342.51      5.24 o 
   2   3   2      586.36      656.64      8.74 o 
   3   3   2      176.51      181.87      5.90 o 
   4   3   2        6.97       28.34      2.95 o 
   5   3   2       22.20       27.21      7.09 o 
   6   3   2       17.18       15.00      1.84 o 
   7   3   2      994.67      951.26     23.62 o 
   8   3   2      350.78      355.47     14.76 o 
   9   3   2       33.87       28.93      5.31 o 
  10   3   2        0.14       -0.59      2.95 o 
  11   3   2        3.54       -1.18      2.95 o 
  -9   4   2       10.72        8.86      4.13 o 
  -8   4   2        1.72        2.30      1.84 o 
  -7   4   2        2.13        5.77      1.84 o 
  -6   4   2        3.68        2.95      2.36 o 
  -5   4   2        0.04        0.00      1.42 o 
  -4   4   2        1.11        1.77      1.06 o 
  -3   4   2       82.51       82.67      4.13 o 
  -2   4   2        1.20        2.48      1.77 o 
  -1   4   2      338.71      354.85      6.20 o 
   0   4   2      561.41      569.75     20.67 o 
   1   4   2     2034.98     2078.90     21.52 o 
   2   4   2      134.65      168.31      9.45 o 
   3   4   2       60.93       78.68      3.11 o 
   4   4   2        2.73        1.77      1.18 o 
   5   4   2      157.24      174.19      7.68 o 
   6   4   2       95.11       93.89      6.50 o 
   7   4   2      128.15      119.87      7.68 o 
   8   4   2      481.15      468.84     17.12 o 
   9   4   2       26.67       24.80      5.31 o 
  10   4   2       17.66       20.67      5.31 o 
  -9   5   2        0.13        4.13      3.54 o 
  -8   5   2       45.51       51.96      7.09 o 
  -7   5   2       21.30       23.03      5.31 o 
  -6   5   2        8.84       16.53      4.13 o 
  -5   5   2       72.66       70.27      7.09 o 
  -4   5   2       56.86       51.96      5.90 o 
  -3   5   2      106.62      106.81      4.43 o 
  -2   5   2      333.43      322.27      8.86 o 
  -1   5   2      168.24      188.94      5.61 o 
   0   5   2      130.01      139.35      3.54 o 
   1   5   2      283.08      294.56     10.33 o 
   2   5   2       36.81       21.58      1.84 o 
   3   5   2        7.91        4.13      1.25 o 
   4   5   2      212.84      220.28      6.04 o 
   5   5   2      162.63      145.85      7.09 o 
   6   5   2      125.13      139.35      7.68 o 
   7   5   2       28.92       17.71      3.54 o 
   8   5   2      142.80      135.81      8.86 o 
   9   5   2        0.99       -1.18      2.36 o 
  10   5   2        1.41        4.13      3.54 o 
  -8   6   2       13.14       13.58      4.72 o 
  -7   6   2       19.43       17.71      4.72 o 
  -6   6   2      183.57      204.90     11.81 o 
  -5   6   2        3.84        1.18      2.95 o 
  -4   6   2        1.78       -0.59      2.36 o 
  -3   6   2      139.04      144.08      8.86 o 
  -2   6   2        0.24       -0.59      2.36 o 
  -1   6   2       14.33       14.17      2.95 o 
   0   6   2      921.51      917.02     20.67 o 
   1   6   2       40.01       49.60      4.72 o 
   2   6   2       55.77       46.65      4.72 o 
   3   6   2      120.47      134.38      4.25 o 
   4   6   2       57.06       62.47      3.69 o 
   5   6   2      351.21      373.45      8.91 o 
   6   6   2      688.48      721.82     13.56 o 
   7   6   2       12.93       11.81      2.95 o 
   8   6   2       16.34       24.21      4.72 o 
   9   6   2        1.65        3.54      2.95 o 
  10   6   2        1.64        6.50      3.54 o 
  -7   7   2        3.85        7.09      4.13 o 
  -6   7   2        0.08       -2.36      2.95 o 
  -5   7   2        1.02        0.00      2.95 o 
  -4   7   2      105.61      115.73      8.86 o 
  -3   7   2       41.12       42.51      5.90 o 
  -2   7   2       36.93       31.89      5.31 o 
  -1   7   2       29.79       25.98      4.13 o 
   0   7   2       32.97       33.07      4.72 o 
   1   7   2       90.63       98.61      7.09 o 
   2   7   2        8.67       12.40      3.54 o 
   3   7   2      503.27      547.37     17.12 o 
   4   7   2      490.83      517.26     16.53 o 
   5   7   2       68.26       60.82      5.90 o 
   6   7   2        2.80        8.86      3.54 o 
   7   7   2       18.47       19.89      2.92 o 
   8   7   2        0.05        1.84      2.07 o 
   9   7   2       37.98       42.51      6.50 o 
  -6   8   2        0.85        1.77      3.54 o 
  -5   8   2        3.12        2.95      3.54 o 
  -4   8   2       60.30       54.91      7.09 o 
  -3   8   2        6.99        8.27      4.13 o 
  -2   8   2        3.52       -0.59      2.36 o 
  -1   8   2      129.57      146.44      8.86 o 
   0   8   2       92.67       93.30      7.09 o 
   1   8   2       99.03      106.88      7.68 o 
   2   8   2       90.89       96.25      7.68 o 
   3   8   2      403.98      487.74     17.12 o 
   4   8   2        2.94        4.13      2.95 o 
   5   8   2       45.98       41.92      5.90 o 
   6   8   2        0.27       -0.59      2.36 o 
   7   8   2       25.58       30.11      5.90 o 
   8   8   2        2.73        1.77      3.54 o 
  -5   9   2       52.14       44.88      7.68 o 
  -4   9   2        3.62        4.72      4.13 o 
  -3   9   2        7.84       10.04      4.13 o 
  -2   9   2       31.11       33.66      5.90 o 
  -1   9   2        0.03       -1.18      2.36 o 
   0   9   2        9.78        7.68      3.54 o 
   1   9   2       20.29       16.53      4.13 o 
   2   9   2      133.03      141.72      9.45 o 
   3   9   2      149.75      163.56     10.04 o 
   4   9   2       12.47       20.67      5.31 o 
   5   9   2       12.49        9.45      3.54 o 
   6   9   2        1.77        1.77      2.95 o 
   7   9   2        0.78       -4.43      2.95 o 
   8   9   2       29.34       47.24      7.09 o 
  -4  10   2        9.07        7.68      4.13 o 
  -3  10   2       18.17        8.86      4.72 o 
  -2  10   2       10.64        7.09      4.13 o 
  -1  10   2       70.02       82.67      8.86 o 
   0  10   2       95.44      100.97      9.45 o 
   1  10   2       25.86       28.34      5.90 o 
   2  10   2        9.42       10.63      4.72 o 
   3  10   2       89.81       91.52      8.86 o 
   4  10   2      185.22      185.41     11.81 o 
   5  10   2        1.36        0.00      3.54 o 
   6  10   2       54.92       59.05      8.27 o 
  -1  11   2       10.20        1.77      4.13 o 
   0  11   2        0.01       -2.95      2.95 o 
   1  11   2       18.70       20.67      5.90 o 
   2  11   2       13.88       17.12      5.31 o 
   3  11   2       32.00       31.89      6.50 o 
   4  11   2        7.74        7.09      4.13 o 
  -3 -11   3        4.75        6.50      4.13 o 
  -2 -11   3        0.38        1.77      3.54 o 
  -1 -11   3       34.58       37.20      7.68 o 
   0 -11   3       48.58       35.43      7.09 o 
   1 -11   3       31.73       38.38      7.68 o 
  -6 -10   3        6.58        3.54      3.54 o 
  -5 -10   3       26.55       37.79      7.09 o 
  -4 -10   3        0.21        1.18      3.54 o 
  -3 -10   3        9.00       11.22      4.72 o 
  -2 -10   3       43.10       51.96      7.68 o 
  -1 -10   3       11.20       14.76      4.72 o 
   0 -10   3       36.21       36.61      6.50 o 
   1 -10   3        0.32        2.36      3.54 o 
   2 -10   3       30.91       41.33      6.50 o 
   3 -10   3        1.25       -4.13      2.95 o 
   4 -10   3       45.31       45.47      7.68 o 
  -7  -9   3        0.27       -1.18      2.95 o 
  -6  -9   3        7.79       16.53      4.72 o 
  -5  -9   3       43.50       52.55      7.68 o 
  -4  -9   3        8.51       11.22      4.13 o 
  -3  -9   3       52.59       58.46      7.09 o 
  -2  -9   3       12.84        8.86      4.13 o 
  -1  -9   3       20.47       10.04      4.13 o 
   0  -9   3      478.73      488.33     18.30 o 
   1  -9   3       22.64       18.90      4.72 o 
   2  -9   3      103.92      111.60      8.86 o 
   3  -9   3        7.89        5.31      4.13 o 
   4  -9   3        6.35        3.54      4.13 o 
   5  -9   3       42.26       48.42      7.09 o 
  -8  -8   3        9.04        0.59      3.54 o 
  -7  -8   3      103.56      112.69      6.46 o 
  -6  -8   3        0.41        0.85      2.95 o 
  -5  -8   3       69.86       60.23      7.09 o 
  -4  -8   3       31.37       34.84      5.90 o 
  -3  -8   3        0.16       -1.18      2.36 o 
  -2  -8   3       95.51       95.66      8.27 o 
  -1  -8   3       34.03       23.62      4.72 o 
   0  -8   3       61.96       58.46      6.50 o 
   1  -8   3       48.69       39.56      5.31 o 
   2  -8   3       15.01       12.99      4.13 o 
   3  -8   3      125.15      106.88      8.27 o 
   4  -8   3        0.30        0.00      2.95 o 
   5  -8   3       37.16       33.07      5.90 o 
   6  -8   3       26.02       25.39      5.90 o 
  -9  -7   3       59.74       86.80      8.86 o 
  -8  -7   3        0.11        1.18      2.36 o 
  -7  -7   3        1.11        1.77      2.95 o 
  -6  -7   3       13.23       17.12      4.13 o 
  -5  -7   3      137.69      119.38      5.80 o 
  -4  -7   3       26.33       21.40      2.92 o 
  -3  -7   3      131.69      132.66      8.86 o 
  -2  -7   3       35.52       42.04      3.26 o 
  -1  -7   3        9.64       10.81      1.64 o 
   0  -7   3       97.45       76.76      6.50 o 
   1  -7   3        2.01        5.31      2.95 o 
   2  -7   3        0.08       -1.18      2.36 o 
   3  -7   3      215.35      226.15     11.22 o 
   4  -7   3      227.41      229.70     11.22 o 
   5  -7   3        4.24        3.54      3.54 o 
   6  -7   3        4.23        2.36      3.54 o 
   7  -7   3        3.28        9.45      4.13 o 
  -9  -6   3       21.74       31.89      6.50 o 
  -8  -6   3        7.15        1.18      2.95 o 
  -7  -6   3       37.01       31.30      5.31 o 
  -6  -6   3      611.34      570.40     17.71 o 
  -5  -6   3       19.60       20.08      4.13 o 
  -4  -6   3      290.11      286.97     10.63 o 
  -3  -6   3      371.33      358.44      8.49 o 
  -2  -6   3        1.05        1.61      1.11 o 
  -1  -6   3        4.81        3.25      2.66 o 
   0  -6   3        0.00        1.86      1.42 o 
   1  -6   3       90.19       99.21      4.11 o 
   2  -6   3      374.88      360.79      8.23 o 
   3  -6   3        1.04        0.59      1.42 o 
   4  -6   3       72.80       73.92      4.25 o 
   5  -6   3        0.02       -3.54      2.36 o 
   6  -6   3       29.11       36.02      5.90 o 
   7  -6   3       49.06       38.97      5.90 o 
   8  -6   3       30.45       31.30      5.90 o 
 -10  -5   3        1.95       -1.18      2.95 o 
  -9  -5   3        0.18        1.18      2.36 o 
  -8  -5   3        3.71        0.00      2.36 o 
  -7  -5   3        0.01       -1.77      1.77 o 
  -6  -5   3       48.01       36.02      4.72 o 
  -5  -5   3      878.87      806.00     20.08 o 
  -4  -5   3       19.83       15.35      2.95 o 
  -3  -5   3       31.36       28.93      3.54 o 
  -2  -5   3       24.91       22.12      3.96 o 
  -1  -5   3        4.05        6.50      1.67 o 
   0  -5   3       72.97       78.16      3.53 o 
   1  -5   3       11.81       14.04      2.07 o 
   2  -5   3      782.75      781.29     15.35 o 
   3  -5   3       19.96       21.67      2.27 o 
   4  -5   3       14.57       17.24      3.54 o 
   5  -5   3       26.86       31.23      3.11 o 
   6  -5   3        2.69        1.86      1.48 o 
   7  -5   3       69.90       75.47      4.79 o 
   8  -5   3        0.63       -2.23      1.84 o 
 -10  -4   3        0.99        0.00      2.95 o 
  -9  -4   3        1.01        2.95      2.95 o 
  -8  -4   3       16.11       18.30      4.72 o 
  -7  -4   3        0.36        0.59      2.36 o 
  -6  -4   3       74.82       83.85      6.50 o 
  -5  -4   3        1.81       -0.59      1.18 o 
  -4  -4   3      109.62      129.32      6.50 o 
  -3  -4   3       36.93       28.34      3.54 o 
  -2  -4   3     5156.17     5138.96     52.01 o 
  -1  -4   3        5.36        4.13      1.25 o 
   0  -4   3      356.92      376.46      7.06 o 
   1  -4   3      325.59      332.47      9.74 o 
   2  -4   3     1590.76     1607.58     20.96 o 
   3  -4   3       64.20       57.70      3.11 o 
   4  -4   3      217.20      231.12      6.46 o 
   5  -4   3      101.00      103.70      4.59 o 
   6  -4   3       23.46       23.57      3.54 o 
   7  -4   3       29.53       25.77      3.34 o 
   8  -4   3       61.84       71.25      6.20 o 
   9  -4   3       30.46       34.25      6.50 o 
 -10  -3   3        3.92        9.45      4.13 o 
  -9  -3   3        0.17        0.00      2.36 o 
  -8  -3   3      252.21      237.96     12.40 o 
  -7  -3   3       23.80       24.80      4.72 o 
  -6  -3   3      507.44      485.37     15.35 o 
  -5  -3   3      135.45      121.64      6.50 o 
  -4  -3   3      319.81      334.80     10.63 o 
  -3  -3   3     2741.86     2800.05     42.51 o 
  -2  -3   3      299.58      318.11      6.46 o 
  -1  -3   3      601.86      634.18     12.99 o 
   0  -3   3      924.12      832.25     11.06 o 
   1  -3   3      376.17      326.51     13.58 o 
   2  -3   3       12.08        9.08      1.42 o 
   3  -3   3      108.29       93.58      4.13 o 
   4  -3   3      742.49      742.04     11.89 o 
   5  -3   3       11.86       16.21      5.61 o 
   6  -3   3        7.00        7.54      1.84 o 
   7  -3   3       32.62       37.58      5.02 o 
   8  -3   3       12.60       16.50      3.84 o 
   9  -3   3       34.77       44.88      6.50 o 
  10  -3   3        1.00        4.72      3.54 o 
 -10  -2   3       22.45       21.85      5.31 o 
  -9  -2   3        1.65        2.20      2.27 o 
  -8  -2   3      269.03      261.58     12.99 o 
  -7  -2   3        0.00        0.00      1.77 o 
  -6  -2   3       83.52       85.03      6.50 o 
  -5  -2   3      452.10      454.12      9.60 o 
  -4  -2   3      322.94      330.08     10.04 o 
  -3  -2   3      559.13      562.73     12.99 o 
  -2  -2   3      712.28      597.32      9.16 o 
  -1  -2   3     1463.60     1360.47     21.26 o 
   0  -2   3       22.02       20.97      1.25 o 
   1  -2   3     1844.11     1746.95     18.37 o 
   2  -2   3       77.53       69.78      2.69 o 
   3  -2   3        7.17        5.02      1.25 o 
   4  -2   3      998.98     1049.72     14.18 o 
   5  -2   3      339.18      343.82     12.99 o 
   6  -2   3       38.47       45.37      4.72 o 
   7  -2   3        1.26        2.19      1.42 o 
   8  -2   3      167.62      179.91      7.06 o 
   9  -2   3       21.14       31.30      5.90 o 
  10  -2   3       70.53       69.09      8.27 o 
 -10  -1   3        9.17        8.86      4.13 o 
  -9  -1   3       52.28       49.60      6.50 o 
  -8  -1   3      260.35      261.58     12.40 o 
  -7  -1   3       23.83       21.85      4.13 o 
  -6  -1   3        6.62        7.38      2.09 o 
  -5  -1   3      576.58      559.81     10.44 o 
  -4  -1   3        3.15        2.95      1.25 o 
  -3  -1   3      547.72      498.96     11.81 o 
  -2  -1   3       48.57       37.79      2.36 o 
  -1  -1   3       34.83       37.20      2.36 o 
   0  -1   3      137.57      132.86      4.13 o 
   1  -1   3      345.76      372.59      8.27 o 
   2  -1   3      138.69      139.94      4.72 o 
   3  -1   3      290.38      292.95      5.38 o 
   4  -1   3      475.37      460.49      8.07 o 
   5  -1   3     1473.43     1486.82     18.91 o 
   6  -1   3      199.05      191.43      5.80 o 
   7  -1   3       69.49       74.64      4.11 o 
   8  -1   3      518.48      511.56     14.76 o 
   9  -1   3       30.89       39.56      5.90 o 
  10  -1   3       34.15       38.97      6.50 o 
 -10   0   3       21.22       12.99      4.13 o 
  -9   0   3      228.91      225.14      8.55 o 
  -8   0   3        0.00       -1.43      1.42 o 
  -7   0   3      244.48      246.37      7.93 o 
  -6   0   3        5.80        2.53      2.95 o 
  -5   0   3      886.35      861.71     13.78 o 
  -4   0   3        8.65       11.84      1.67 o 
  -3   0   3      686.38      638.18     10.33 o 
  -2   0   3     1024.73      924.85     11.48 o 
  -1   0   3     4204.86     3814.40     29.93 o 
   0   0   3      396.79      393.85      7.09 o 
   1   0   3       82.41       82.31      2.27 o 
   2   0   3      184.41      172.44      3.76 o 
   3   0   3       62.61       56.14      1.80 o 
   4   0   3     1983.82     1936.69     17.43 o 
   5   0   3      123.74      114.91      3.10 o 
   6   0   3      164.92      180.19      5.80 o 
   7   0   3       32.82       38.99      3.54 o 
   8   0   3      269.05      282.20      8.32 o 
   9   0   3        9.64        4.72      2.95 o 
  10   0   3       18.25       17.12      4.72 o 
  11   0   3        0.57        0.59      2.95 o 
 -10   1   3       42.48       34.94      4.37 o 
  -9   1   3       11.33        7.77      2.69 o 
  -8   1   3       70.61       74.70      5.01 o 
  -7   1   3       21.19       28.13      3.34 o 
  -6   1   3        3.16        6.10      1.84 o 
  -5   1   3      450.71      434.59     15.94 o 
  -4   1   3      164.82      167.99      5.01 o 
  -3   1   3       91.02       88.17      3.11 o 
  -2   1   3      169.06      164.15      5.31 o 
  -1   1   3        9.81       13.58      0.98 o 
   0   1   3      383.25      378.50      4.96 o 
   1   1   3      934.39      913.35     10.41 o 
   2   1   3       76.03       75.88      2.51 o 
   3   1   3     1420.15     1384.36     16.07 o 
   4   1   3     3064.01     3022.80     34.84 o 
   5   1   3      207.71      204.59      5.11 o 
   6   1   3       72.69       69.68      5.31 o 
   7   1   3       23.01       14.17      3.54 o 
   8   1   3       52.83       60.82      6.50 o 
   9   1   3      207.80      211.39     11.81 o 
  10   1   3        4.40       -1.18      2.36 o 
  11   1   3        2.28        1.77      3.54 o 
 -10   2   3       53.81       59.97      5.43 o 
  -9   2   3       18.22       11.84      2.92 o 
  -8   2   3       72.75       84.31      5.21 o 
  -7   2   3       32.29       37.94      3.76 o 
  -6   2   3       34.69       34.88      4.13 o 
  -5   2   3      187.55      182.59      7.38 o 
  -4   2   3      263.00      255.89      6.22 o 
  -3   2   3        7.13        6.21      1.25 o 
  -2   2   3        5.99        4.77      0.98 o 
  -1   2   3      624.30      611.15      9.45 o 
   0   2   3      137.19      132.15      2.11 o 
   1   2   3      600.47      579.25      8.86 o 
   2   2   3      104.80      104.39      3.51 o 
   3   2   3     1061.36     1032.79     13.88 o 
   4   2   3     1759.44     1843.04     21.50 o 
   5   2   3       58.28       59.30      2.83 o 
   6   2   3      126.39      131.72      7.68 o 
   7   2   3        1.80        1.18      1.77 o 
   8   2   3       59.11       53.14      6.50 o 
   9   2   3      165.08      162.38     10.04 o 
  10   2   3        2.85        1.18      2.95 o 
  11   2   3        3.92       -1.18      2.95 o 
 -10   3   3       45.37       45.56      4.96 o 
  -9   3   3       22.46       23.51      3.76 o 
  -8   3   3        6.52        9.37      5.02 o 
  -7   3   3        8.12       12.11      2.51 o 
  -6   3   3       51.70       55.61      3.95 o 
  -5   3   3       22.34       23.88      2.40 o 
  -4   3   3       46.60       51.06      5.90 o 
  -3   3   3      332.63      312.16      6.38 o 
  -2   3   3       27.93       29.62      1.84 o 
  -1   3   3      107.50      105.99      2.16 o 
   0   3   3       69.85       69.09      4.13 o 
   1   3   3        0.60        2.17      0.59 o 
   2   3   3      857.13      838.33     23.32 o 
   3   3   3     1081.29     1113.64     19.49 o 
   4   3   3      120.12      121.05      5.90 o 
   5   3   3       24.85       31.81      5.02 o 
   6   3   3      137.93      147.24      5.11 o 
   7   3   3       53.52       53.14      5.90 o 
   8   3   3        3.18        0.00      2.36 o 
   9   3   3       34.72       34.25      5.90 o 
  10   3   3       21.18       30.11      6.50 o 
  11   3   3        0.22        1.18      3.54 o 
  -9   4   3       27.32       17.71      5.31 o 
  -8   4   3       42.89       28.93      5.90 o 
  -7   4   3        7.17        8.70      2.27 o 
  -6   4   3        0.11        0.34      1.42 o 
  -5   4   3      266.81      241.24      6.95 o 
  -4   4   3       25.44       24.70      2.40 o 
  -3   4   3       21.68       21.85      1.97 o 
  -2   4   3      318.35      293.27      5.45 o 
  -1   4   3      660.95      615.98      9.15 o 
   0   4   3      346.90      297.60      8.86 o 
   1   4   3      145.24      126.27      2.58 o 
   2   4   3      153.11      156.25      3.82 o 
   3   4   3      857.17      879.69     15.65 o 
   4   4   3        4.28        1.77      1.18 o 
   5   4   3       54.41       55.51      4.72 o 
   6   4   3      535.87      535.31     10.64 o 
   7   4   3      525.74      540.29     17.12 o 
   8   4   3       77.80       64.95      7.09 o 
   9   4   3       52.89       50.78      7.09 o 
  10   4   3       49.37       46.65      7.09 o 
  -9   5   3        1.03        2.36      3.54 o 
  -8   5   3        2.14        3.54      3.54 o 
  -7   5   3       18.59        8.27      3.54 o 
  -6   5   3       87.47       85.62      7.68 o 
  -5   5   3        0.60        0.59      2.95 o 
  -4   5   3        1.17        2.36      2.36 o 
  -3   5   3      345.63      361.96     12.99 o 
  -2   5   3      259.77      253.91     10.04 o 
  -1   5   3      131.66      116.32      6.50 o 
   0   5   3      167.98      157.66      7.09 o 
   1   5   3       23.62       28.79      2.07 o 
   2   5   3       43.17       41.25      2.07 o 
   3   5   3      245.62      224.01      5.53 o 
   4   5   3      374.67      354.39      9.15 o 
   5   5   3      637.46      628.70     11.48 o 
   6   5   3      483.26      478.29     14.76 o 
   7   5   3       21.25       15.35      3.54 o 
   8   5   3       54.92       46.06      5.90 o 
   9   5   3       36.91       30.11      5.90 o 
  10   5   3        3.35        8.27      3.54 o 
  -8   6   3        4.33        3.54      3.54 o 
  -7   6   3        3.26        0.59      2.95 o 
  -6   6   3       19.94       18.90      4.72 o 
  -5   6   3        3.61        6.50      3.54 o 
  -4   6   3       44.80       40.15      5.90 o 
  -3   6   3       56.26       57.87      5.90 o 
  -2   6   3      159.21      155.89      8.27 o 
  -1   6   3      131.18      145.26      7.68 o 
   0   6   3        7.40       12.40      2.95 o 
   1   6   3       38.47       44.29      4.72 o 
   2   6   3      609.12      592.84     15.94 o 
   3   6   3        6.08        6.66      1.42 o 
   4   6   3      354.93      344.13      8.86 o 
   5   6   3      239.57      250.40      7.06 o 
   6   6   3      200.36      202.93      5.45 o 
   7   6   3        4.20        5.02      2.09 o 
   8   6   3        1.73        4.72      2.95 o 
   9   6   3        0.01        1.77      2.95 o 
  10   6   3        4.50        7.68      2.92 o 
  -7   7   3        1.74       -2.95      2.95 o 
  -6   7   3       14.35       11.22      4.72 o 
  -5   7   3        0.06        1.77      3.54 o 
  -4   7   3       65.03       66.72      7.09 o 
  -3   7   3       43.30       37.20      5.90 o 
  -2   7   3       35.74       34.25      4.72 o 
  -1   7   3        5.23        5.31      2.95 o 
   0   7   3       61.26       59.05      5.90 o 
   1   7   3       51.00       54.32      5.90 o 
   2   7   3        0.34       -1.18      1.77 o 
   3   7   3        0.00        0.59      2.36 o 
   4   7   3      205.89      199.58     10.04 o 
   5   7   3      171.94      164.15      9.45 o 
   6   7   3       29.44       26.57      4.72 o 
   7   7   3        0.45        1.18      2.36 o 
   8   7   3       10.17        7.68      3.54 o 
   9   7   3        2.60        0.00      2.36 o 
  -6   8   3       16.55       11.22      5.31 o 
  -5   8   3       13.76       13.58      4.72 o 
  -4   8   3       42.36       49.60      7.09 o 
  -3   8   3        8.49        5.90      4.13 o 
  -2   8   3        6.28        5.90      2.95 o 
  -1   8   3        4.07        2.95      2.95 o 
   0   8   3       10.57       12.99      4.13 o 
   1   8   3        0.46        0.00      2.36 o 
   2   8   3       17.81       20.67      4.72 o 
   3   8   3      684.13      684.37     20.08 o 
   4   8   3        3.15        0.59      2.36 o 
   5   8   3        5.83        6.50      3.54 o 
   6   8   3        0.00       -1.18      2.36 o 
   7   8   3       15.27       23.62      5.31 o 
   8   8   3       89.39      126.36      9.45 o 
  -5   9   3       13.61       17.71      5.90 o 
  -4   9   3       22.64       28.34      5.90 o 
  -3   9   3       16.68       22.44      5.90 o 
  -2   9   3       17.94       17.12      4.72 o 
  -1   9   3        1.26        1.18      2.95 o 
   0   9   3       67.13       52.55      6.50 o 
   1   9   3       33.82       37.79      5.90 o 
   2   9   3        3.25        1.77      2.95 o 
   3   9   3      122.00      150.57     10.04 o 
   4   9   3      115.78       98.02      8.27 o 
   5   9   3       15.38       13.58      4.72 o 
   6   9   3        6.57        7.09      3.54 o 
   7   9   3       12.69       14.17      4.13 o 
  -4  10   3        0.01        2.36      3.54 o 
  -3  10   3        0.72       -0.59      3.54 o 
  -2  10   3       35.90       34.25      6.50 o 
  -1  10   3       68.52       67.91      8.27 o 
   0  10   3        9.56        3.54      2.95 o 
   1  10   3       53.52       66.13      7.68 o 
   2  10   3       10.05       10.63      4.72 o 
   3  10   3        0.13       -0.59      2.95 o 
   4  10   3        0.11        0.00      2.95 o 
   5  10   3        0.83        5.31      3.54 o 
   6  10   3        1.44        1.77      3.54 o 
  -1  11   3        7.07        4.13      4.13 o 
   0  11   3        9.66        1.77      4.13 o 
   1  11   3        5.08        4.72      4.13 o 
   2  11   3       10.87       11.81      4.72 o 
   3  11   3       22.27       21.26      5.90 o 
   4  11   3        3.17        0.59      2.95 o 
  -3 -11   4        2.90        2.95      4.13 o 
  -2 -11   4       49.62       51.96      8.27 o 
  -1 -11   4        8.92       17.12      5.31 o 
   0 -11   4        0.96        1.18      3.54 o 
   1 -11   4        0.01        0.00      4.13 o 
  -5 -10   4       18.56       16.53      5.31 o 
  -4 -10   4        0.50        0.00      2.95 o 
  -3 -10   4        7.85        5.31      3.54 o 
  -2 -10   4       38.75       27.75      5.90 o 
  -1 -10   4       11.24       18.90      5.31 o 
   0 -10   4       38.56       38.38      6.50 o 
   1 -10   4       10.88        7.68      4.13 o 
   2 -10   4       28.17       33.66      6.50 o 
   3 -10   4        2.56        2.36      3.54 o 
  -7  -9   4        0.88        2.95      3.54 o 
  -6  -9   4       66.29       70.86      8.27 o 
  -5  -9   4        2.97        2.36      2.95 o 
  -4  -9   4       18.21       15.94      4.72 o 
  -3  -9   4       14.93       15.94      4.72 o 
  -2  -9   4        3.40        2.36      2.95 o 
  -1  -9   4       14.04       13.58      4.13 o 
   0  -9   4        0.42       -2.36      2.95 o 
   1  -9   4       71.72       66.13      7.09 o 
   2  -9   4        0.62        0.00      2.95 o 
   3  -9   4        0.11       -2.36      2.95 o 
   4  -9   4       36.42       33.66      6.50 o 
   5  -9   4       14.26       14.76      4.72 o 
  -8  -8   4        0.32        0.00      2.95 o 
  -7  -8   4        1.25       -0.39      1.84 o 
  -6  -8   4       58.92       55.51      5.02 o 
  -5  -8   4      128.20      124.60      6.22 o 
  -4  -8   4        2.02        1.18      2.36 o 
  -3  -8   4      212.19      206.08     11.22 o 
  -2  -8   4       35.62       24.80      5.31 o 
  -1  -8   4       85.12       78.53      7.68 o 
   0  -8   4      135.79      153.52      9.45 o 
   1  -8   4       39.17       35.43      5.31 o 
   2  -8   4       67.93       79.12      7.68 o 
   3  -8   4       10.27        4.72      3.54 o 
   4  -8   4      235.85      246.82     12.40 o 
   5  -8   4        2.32       -2.95      2.95 o 
   6  -8   4       28.32       31.89      6.50 o 
  -9  -7   4       26.97       41.33      7.09 o 
  -8  -7   4       15.57       13.58      4.13 o 
  -7  -7   4        3.17        1.18      2.95 o 
  -6  -7   4      143.66      141.12      8.86 o 
  -5  -7   4        6.52        2.95      1.67 o 
  -4  -7   4       25.42       27.03      3.84 o 
  -3  -7   4      125.42      123.24      5.38 o 
  -2  -7   4       37.80       33.91      2.49 o 
  -1  -7   4       56.83       60.48      3.25 o 
   0  -7   4       26.92       30.90      6.20 o 
   1  -7   4       45.97       36.02      5.31 o 
   2  -7   4       12.47        8.27      3.54 o 
   3  -7   4      221.97      216.71     10.63 o 
   4  -7   4      421.60      466.48     16.53 o 
   5  -7   4        7.92        8.86      3.54 o 
   6  -7   4        6.85        4.72      3.54 o 
   7  -7   4       19.93       20.67      5.90 o 
  -9  -6   4       32.07       26.57      5.90 o 
  -8  -6   4        5.56       -1.18      2.36 o 
  -7  -6   4        8.21        4.13      2.95 o 
  -6  -6   4       81.67       81.49      7.09 o 
  -5  -6   4      563.80      558.00     16.53 o 
  -4  -6   4      568.31      560.96     15.94 o 
  -3  -6   4      205.65      200.45     10.63 o 
  -2  -6   4        0.24        0.45      1.01 o 
  -1  -6   4      127.21      137.93      4.96 o 
   0  -6   4      518.10      537.74     10.34 o 
   1  -6   4       49.86       59.07      3.53 o 
   2  -6   4        9.41       10.79      1.97 o 
   3  -6   4      210.55      209.27      6.38 o 
   4  -6   4       78.98       81.26      4.43 o 
   5  -6   4       10.89        6.73      1.97 o 
   6  -6   4       27.17       35.43      5.90 o 
   7  -6   4       10.59        7.09      4.13 o 
 -10  -5   4        0.75        5.31      4.13 o 
  -9  -5   4        5.54        5.31      3.54 o 
  -8  -5   4        3.65        0.59      2.36 o 
  -7  -5   4        0.43        0.59      2.36 o 
  -6  -5   4       94.25       94.48      7.09 o 
  -5  -5   4     1416.97     1444.31     29.52 o 
  -4  -5   4      122.04      131.68      7.09 o 
  -3  -5   4       10.88        4.72      2.36 o 
  -2  -5   4      375.81      398.99      8.81 o 
  -1  -5   4       24.74       28.19      3.54 o 
   0  -5   4      249.28      267.47      6.64 o 
   1  -5   4      152.99      151.66      4.79 o 
   2  -5   4      137.36      148.35      4.79 o 
   3  -5   4        9.06       10.00      3.25 o 
   4  -5   4        3.55        2.51      1.77 o 
   5  -5   4       61.21       55.36      3.95 o 
   6  -5   4       48.77       51.84      3.95 o 
   7  -5   4      593.01      615.28     13.36 o 
   8  -5   4        0.62       -1.18      2.36 o 
 -10  -4   4        2.02        0.00      2.95 o 
  -9  -4   4       11.97       15.35      4.72 o 
  -8  -4   4      106.67       98.61      8.86 o 
  -7  -4   4       23.44       18.90      4.13 o 
  -6  -4   4      130.78      127.54      7.68 o 
  -5  -4   4      354.46      342.48     12.40 o 
  -4  -4   4      171.50      162.38      7.68 o 
  -3  -4   4      830.11      977.83     20.08 o 
  -2  -4   4       70.15       88.59      3.76 o 
  -1  -4   4     1368.96     1393.42     17.52 o 
   0  -4   4      875.68      943.20     31.89 o 
   1  -4   4      335.69      343.11      6.88 o 
   2  -4   4      570.19      618.83     10.02 o 
   3  -4   4       30.51       40.86      2.69 o 
   4  -4   4      267.75      270.45      7.10 o 
   5  -4   4       48.70       45.53      7.97 o 
   6  -4   4        2.37        2.80      1.77 o 
   7  -4   4      139.05      131.85      5.85 o 
   8  -4   4      104.79      121.05      8.86 o 
   9  -4   4       10.18        6.50      3.54 o 
 -10  -3   4        0.48        1.18      2.95 o 
  -9  -3   4       27.01       30.70      5.90 o 
  -8  -3   4       75.79       73.22      7.68 o 
  -7  -3   4      116.33      105.70      7.68 o 
  -6  -3   4       50.59       52.55      5.31 o 
  -5  -3   4        1.12        0.00      1.18 o 
  -4  -3   4       11.78       10.63      2.36 o 
  -3  -3   4        2.94        1.18      1.77 o 
  -2  -3   4      558.75      670.74     10.59 o 
  -1  -3   4      774.49      838.48     15.94 o 
   0  -3   4     1897.16     2011.41     35.13 o 
   1  -3   4     1311.97     1390.69     24.50 o 
   2  -3   4     1504.56     1614.86     18.58 o 
   3  -3   4       32.48       41.41      2.51 o 
   4  -3   4     1901.00     2021.17     23.79 o 
   5  -3   4       51.95       69.35      6.20 o 
   6  -3   4        1.04       -0.47      0.98 o 
   7  -3   4        6.35        6.23      2.95 o 
   8  -3   4        9.18        9.45      3.54 o 
   9  -3   4        1.41        2.95      2.95 o 
  10  -3   4        6.79        0.59      2.95 o 
 -10  -2   4       26.36       37.79      6.50 o 
  -9  -2   4       50.49       57.28      7.09 o 
  -8  -2   4        6.65       11.81      3.54 o 
  -7  -2   4        0.29        0.59      1.77 o 
  -6  -2   4        9.98        8.27      2.95 o 
  -5  -2   4       70.15       82.67      5.31 o 
  -4  -2   4      118.40      142.31      6.50 o 
  -3  -2   4     1790.80     1802.14     30.11 o 
  -2  -2   4     1456.83     1431.77     17.71 o 
  -1  -2   4      953.15      934.73     16.53 o 
   0  -2   4     4592.00     4492.37     60.82 o 
   1  -2   4      923.05      990.63     12.09 o 
   2  -2   4     1560.81     1618.15     17.94 o 
   3  -2   4     1980.48     2049.49     22.50 o 
   4  -2   4      176.58      200.22      5.21 o 
   5  -2   4       38.53       61.98     11.81 o 
   6  -2   4       11.97        8.10      3.84 o 
   7  -2   4       23.20       29.14      3.11 o 
   8  -2   4       17.31       13.58      4.13 o 
   9  -2   4       85.27      102.74      8.86 o 
  10  -2   4       16.81       11.22      4.13 o 
 -10  -1   4      335.14      369.64     17.12 o 
  -9  -1   4        0.38        0.12      3.84 o 
  -8  -1   4      183.12      183.48      7.52 o 
  -7  -1   4        0.09       -1.77      1.18 o 
  -6  -1   4      123.92      118.37      5.21 o 
  -5  -1   4      430.65      450.54      7.84 o 
  -4  -1   4      428.55      425.44      8.35 o 
  -3  -1   4      122.29      136.99      5.90 o 
  -2  -1   4       64.36       59.14      2.51 o 
  -1  -1   4      605.45      575.13     11.22 o 
   1  -1   4     4735.52     4422.10     59.05 o 
   2  -1   4      660.66      653.66     12.99 o 
   3  -1   4      458.42      552.93      8.23 o 
   4  -1   4       18.18       12.62      1.42 o 
   5  -1   4      342.51      365.50      7.65 o 
   6  -1   4       14.98       18.40      2.66 o 
   7  -1   4        4.75        3.76      2.66 o 
   8  -1   4     1147.90     1267.76     30.70 o 
   9  -1   4       57.08       44.29      6.50 o 
  10  -1   4       24.94       30.11      5.90 o 
 -10   0   4       52.83       52.98      5.43 o 
  -9   0   4      252.89      245.37      9.19 o 
  -8   0   4       28.47       41.06      4.18 o 
  -7   0   4       33.16       35.43      3.53 o 
  -6   0   4        4.07        2.28      1.48 o 
  -5   0   4      163.94      169.82      7.68 o 
  -4   0   4      953.45     1065.38     15.24 o 
  -3   0   4      136.50      147.05      4.18 o 
  -2   0   4      305.58      260.40      7.09 o 
  -1   0   4       13.81        9.09      1.02 o 
   0   0   4      855.82      813.06     23.32 o 
   1   0   4     2962.01     2937.18     43.10 o 
   2   0   4     1521.33     1373.90     15.65 o 
   3   0   4      447.02      453.79      7.97 o 
   4   0   4     3333.65     3587.94     35.46 o 
   5   0   4      155.17      147.25      3.60 o 
   6   0   4      186.90      187.09      5.53 o 
   7   0   4       28.91       21.88      2.69 o 
   8   0   4      250.50      279.89     12.99 o 
   9   0   4      171.48      165.92     10.63 o 
  10   0   4        9.98        5.31      3.54 o 
  11   0   4        0.00        0.59      2.95 o 
 -10   1   4        0.10       -0.30      2.09 o 
  -9   1   4        9.54       15.28      2.95 o 
  -8   1   4        1.23        3.21      2.95 o 
  -7   1   4      116.21      114.75      5.43 o 
  -6   1   4       23.47       22.89      2.69 o 
  -5   1   4      320.67      354.32      8.13 o 
  -4   1   4       26.12       24.71      2.27 o 
  -3   1   4      141.22      124.00      5.31 o 
  -2   1   4     3811.68     3810.44     36.94 o 
  -1   1   4    71389.58    56939.77    416.46 o 
   0   1   4     2061.49     2197.23     27.16 o 
   1   1   4     2028.09     2072.58     28.93 o 
   2   1   4     4746.84     4684.48     45.27 o 
   3   1   4       28.81       29.65      1.84 o 
   4   1   4      197.04      214.69      5.21 o 
   5   1   4      391.34      418.65     10.63 o 
   6   1   4      127.74      136.84      4.68 o 
   7   1   4       10.15        6.50      2.95 o 
   8   1   4      196.05      218.48     11.22 o 
   9   1   4       46.02       62.59      7.09 o 
  10   1   4        0.67       -0.59      2.36 o 
  11   1   4        1.21       -2.36      2.36 o 
 -10   2   4        1.18        3.86      2.95 o 
  -9   2   4        0.06        0.71      2.36 o 
  -8   2   4       27.05       28.12      3.84 o 
  -7   2   4        1.19       -1.01      1.42 o 
  -6   2   4       98.92      107.10      4.79 o 
  -5   2   4        4.28        3.54      1.42 o 
  -4   2   4      125.47      140.68      8.86 o 
  -3   2   4       32.05       30.80      1.64 o 
  -2   2   4       80.22       71.68      2.14 o 
  -1   2   4       32.44       30.47      1.28 o 
   0   2   4    19750.92    18649.27    138.73 o 
   1   2   4        0.01        3.01      1.82 o 
   2   2   4      643.29      693.88      7.32 o 
   3   2   4        7.01        5.70      1.25 o 
   4   2   4     2348.14     2506.49     27.76 o 
   5   2   4        2.81        3.25      1.25 o 
   6   2   4        0.18        0.00      0.84 o 
   7   2   4        0.15       -1.77      1.18 o 
   8   2   4      269.34      257.45     12.40 o 
   9   2   4        0.52       -1.18      2.36 o 
  10   2   4        0.59        1.77      2.95 o 
  11   2   4        0.06       -1.18      2.95 o 
  -9   3   4       22.74       19.20      3.26 o 
  -8   3   4       40.50       36.64      4.13 o 
  -7   3   4       13.70       10.60      3.25 o 
  -6   3   4       68.77       69.15      4.72 o 
  -5   3   4       89.25       95.55      4.54 o 
  -4   3   4      393.76      382.68     16.83 o 
  -3   3   4     4491.77     4632.65     46.07 o 
  -2   3   4     1278.71     1323.36     15.45 o 
  -1   3   4      460.52      482.42      7.68 o 
   0   3   4     4220.71     4196.54     57.87 o 
   1   3   4       19.55       19.41      1.18 o 
   2   3   4      108.95      116.51      3.11 o 
   3   3   4     6818.26     7327.13     56.52 o 
   4   3   4        4.41        6.72      1.42 o 
   5   3   4      112.63      122.02      4.37 o 
   6   3   4        3.03        1.48      1.25 o 
   7   3   4      358.83      340.71     12.99 o 
   8   3   4        0.00       -1.18      2.36 o 
   9   3   4        0.53       -1.18      2.36 o 
  10   3   4       22.54       16.53      4.72 o 
  11   3   4        0.66        2.36      3.54 o 
  -9   4   4        3.86        6.50      3.54 o 
  -8   4   4       11.66       -1.18      2.36 o 
  -7   4   4        0.06       -1.77      2.36 o 
  -6   4   4        0.26        2.36      1.67 o 
  -5   4   4       26.37       30.17      3.84 o 
  -4   4   4       15.86       24.39      2.95 o 
  -3   4   4      941.71     1003.73     13.90 o 
  -2   4   4     1685.88     1765.32     19.72 o 
  -1   4   4      129.22      133.45      6.50 o 
   0   4   4      202.28      168.88      6.50 o 
   1   4   4       87.36       88.81      2.11 o 
   2   4   4       23.26       24.06      1.52 o 
   3   4   4       59.85       57.97      2.69 o 
   4   4   4       55.14       65.09      2.95 o 
   5   4   4      359.19      369.53      9.45 o 
   6   4   4       17.36       19.15      3.25 o 
   7   4   4        0.93        3.54      2.36 o 
   8   4   4        1.94        5.31      2.95 o 
   9   4   4       91.31      102.74      8.86 o 
  10   4   4       13.94       11.81      4.13 o 
  -8   5   4        0.49        0.59      3.54 o 
  -7   5   4        0.02        1.18      2.95 o 
  -6   5   4       84.32       87.39      7.68 o 
  -5   5   4       15.95       17.12      4.13 o 
  -4   5   4      128.45      123.41      8.27 o 
  -3   5   4      248.75      241.51     10.63 o 
  -2   5   4       28.27       39.56      4.72 o 
  -1   5   4     1973.80     1963.94     34.25 o 
   0   5   4       61.78       66.72      4.72 o 
   1   5   4      104.77      115.14      5.90 o 
   2   5   4      606.93      607.96      8.63 o 
   3   5   4        0.09        0.35      1.18 o 
   4   5   4      272.06      264.22      6.46 o 
   5   5   4       10.99        9.39      1.84 o 
   6   5   4     1401.20     1388.02     20.45 o 
   7   5   4      152.71      135.22      5.85 o 
   8   5   4      353.58      370.23     14.76 o 
   9   5   4        1.83        2.36      2.95 o 
  10   5   4        6.44        2.95      3.54 o 
  -8   6   4        3.13        4.72      4.13 o 
  -7   6   4        2.29        3.54      3.54 o 
  -6   6   4        6.49        8.86      3.54 o 
  -5   6   4        0.41        1.77      2.95 o 
  -4   6   4       30.15       31.89      5.31 o 
  -3   6   4        0.09        2.36      2.36 o 
  -2   6   4       15.01       14.17      3.54 o 
  -1   6   4        1.73        2.95      2.36 o 
   0   6   4       13.68        8.86      2.95 o 
   1   6   4       66.56       84.44      5.90 o 
   2   6   4       48.26       48.42      4.72 o 
   3   6   4       34.96       32.48      4.13 o 
   4   6   4       36.66       36.78      2.83 o 
   5   6   4      134.20      135.30      5.21 o 
   6   6   4       41.35       40.96      3.34 o 
   7   6   4        1.31        2.76      1.36 o 
   8   6   4       11.99       14.17      4.13 o 
   9   6   4       10.98        8.27      2.95 o 
  10   6   4       17.13       19.49      4.72 o 
  -7   7   4        4.49        1.18      3.54 o 
  -6   7   4        8.37        2.95      3.54 o 
  -5   7   4        2.28        0.59      2.95 o 
  -4   7   4        0.16        2.36      2.95 o 
  -3   7   4        1.34        1.18      2.36 o 
  -2   7   4      124.34      139.94      8.86 o 
  -1   7   4       16.47       17.71      4.13 o 
   0   7   4       67.33       66.13      5.90 o 
   1   7   4        1.39        1.18      2.36 o 
   2   7   4       48.66       54.32      5.31 o 
   3   7   4       85.91       83.85      6.50 o 
   4   7   4      506.33      558.59     17.12 o 
   5   7   4        0.00        2.95      2.36 o 
   6   7   4        4.92        4.13      2.95 o 
   7   7   4      119.84      122.58      6.26 o 
  -6   8   4       19.07       10.63      4.72 o 
  -5   8   4       52.77       76.76      8.86 o 
  -4   8   4       20.36        8.86      4.13 o 
  -3   8   4       13.60        8.27      4.13 o 
  -2   8   4        2.27        0.00      2.95 o 
  -1   8   4      192.56      187.77     10.63 o 
   0   8   4        1.81        2.95      2.36 o 
   1   8   4       32.50       42.51      5.31 o 
   2   8   4        6.69        8.86      3.54 o 
   3   8   4      107.20      113.96      8.27 o 
   4   8   4      121.99      134.63      8.86 o 
   5   8   4      369.95      402.71     15.35 o 
   6   8   4        0.66       -2.36      2.36 o 
   7   8   4       15.56       18.90      4.72 o 
  -5   9   4       32.59       37.20      7.68 o 
  -4   9   4        9.62        7.09      4.13 o 
  -3   9   4       87.28       87.39      8.86 o 
  -2   9   4        2.31       -0.59      2.95 o 
  -1   9   4        6.86        4.72      3.54 o 
   0   9   4        0.42       -1.77      2.36 o 
   1   9   4       80.86       87.39      7.68 o 
   2   9   4        4.99       -1.77      2.36 o 
   3   9   4        4.11        1.18      2.36 o 
   4   9   4       28.18       38.38      5.90 o 
   5   9   4       79.51       88.57      8.27 o 
   6   9   4        0.91       -2.95      2.36 o 
   7   9   4        5.58       15.35      4.72 o 
  -3  10   4        5.11        7.68      4.13 o 
  -2  10   4        7.26        5.31      4.13 o 
  -1  10   4        4.97        7.68      4.13 o 
   0  10   4        5.93        1.77      3.54 o 
   1  10   4       49.65       51.37      7.09 o 
   2  10   4       46.60       40.15      6.50 o 
   3  10   4       70.62       71.45      8.27 o 
   4  10   4       57.89       58.46      7.68 o 
   5  10   4        1.18        3.54      3.54 o 
   6  10   4        0.04       -2.36      3.54 o 
  -1  11   4        4.60        4.13      3.54 o 
   0  11   4        0.00       -0.59      2.95 o 
   1  11   4       40.65       49.60      7.68 o 
   2  11   4        0.14        0.00      3.54 o 
   3  11   4        2.57        4.72      3.54 o 
   4  11   4        1.38       -3.54      2.95 o 
  -2 -11   5        1.03       -4.43      2.95 o 
  -1 -11   5       27.50       33.66      7.09 o 
   0 -11   5       11.12       14.17      5.31 o 
  -5 -10   5        1.06        2.95      3.54 o 
  -4 -10   5        1.37        2.36      3.54 o 
  -3 -10   5       29.69       43.11      7.68 o 
  -2 -10   5        9.90        8.86      4.13 o 
  -1 -10   5        9.93       13.58      4.72 o 
   0 -10   5       78.54       76.17      8.86 o 
   1 -10   5       11.44       10.04      4.13 o 
   2 -10   5        0.27       -2.95      2.95 o 
   3 -10   5        6.16        5.31      4.13 o 
  -7  -9   5       13.70       20.67      5.31 o 
  -6  -9   5       15.89       30.11      6.50 o 
  -5  -9   5        3.90        5.31      3.54 o 
  -4  -9   5        2.58        2.36      2.95 o 
  -3  -9   5        0.86       -0.59      2.95 o 
  -2  -9   5       35.72       47.83      7.09 o 
  -1  -9   5       55.48       62.00      7.68 o 
   0  -9   5       82.27       85.62      8.27 o 
   1  -9   5      106.35       98.02      8.86 o 
   2  -9   5       14.64       18.30      5.31 o 
   3  -9   5        0.22       -0.59      3.54 o 
   4  -9   5        0.01       -0.59      2.95 o 
   5  -9   5        8.41        6.50      4.13 o 
  -8  -8   5       13.23       27.75      5.90 o 
  -7  -8   5        0.49       -2.36      2.95 o 
  -6  -8   5       18.60       15.13      4.43 o 
  -5  -8   5        3.18        0.07      2.07 o 
  -4  -8   5        0.26        2.30      3.25 o 
  -3  -8   5       96.29       95.66      8.27 o 
  -2  -8   5      245.95      211.39     11.22 o 
  -1  -8   5      734.17      707.39     21.85 o 
   0  -8   5      222.65      183.05     10.63 o 
   1  -8   5        3.33       -0.59      2.95 o 
   2  -8   5       45.93       49.60      6.50 o 
   3  -8   5       70.22       70.27      7.09 o 
   4  -8   5      427.35      428.69     16.53 o 
   5  -8   5        2.38        1.77      2.95 o 
   6  -8   5       42.60       41.92      6.50 o 
  -8  -7   5        0.05       -2.66      1.77 o 
  -7  -7   5        5.35        7.09      3.54 o 
  -6  -7   5       51.81       49.60      6.50 o 
  -5  -7   5       22.68       13.58      3.54 o 
  -4  -7   5       11.81       15.35      2.95 o 
  -3  -7   5        1.99        1.77      1.67 o 
  -2  -7   5       44.88       45.49      2.94 o 
  -1  -7   5      272.19      259.97     15.94 o 
   0  -7   5       29.24       31.88      3.26 o 
   1  -7   5      181.44      195.40      7.09 o 
   2  -7   5       27.61       18.30      4.13 o 
   3  -7   5       40.05       41.92      5.31 o 
   4  -7   5        4.57        4.72      3.54 o 
   5  -7   5       84.26       63.77      6.50 o 
   6  -7   5       17.44       25.98      5.31 o 
  -9  -6   5        0.64        0.00      2.95 o 
  -8  -6   5      110.54      100.97      8.86 o 
  -7  -6   5        0.01        4.13      2.36 o 
  -6  -6   5      144.65      123.41      8.27 o 
  -5  -6   5      800.67      799.51     21.26 o 
  -4  -6   5      141.51      155.89      8.27 o 
  -3  -6   5      196.92      202.64      6.64 o 
  -2  -6   5        0.47        1.13      1.11 o 
  -1  -6   5        2.09       -0.25      1.77 o 
   0  -6   5      149.15      165.31      5.63 o 
   1  -6   5      267.25      250.29      8.56 o 
   2  -6   5       82.45       86.93      4.37 o 
   3  -6   5       70.77       62.49      3.95 o 
   4  -6   5        9.61       10.63      2.27 o 
   5  -6   5       63.37       59.92      4.18 o 
   6  -6   5        5.73        2.43      1.84 o 
  -9  -5   5       43.75       38.97      6.50 o 
  -8  -5   5       18.44       11.22      4.13 o 
  -7  -5   5        0.57        2.95      2.36 o 
  -6  -5   5        9.68       14.17      3.54 o 
  -5  -5   5      312.19      333.62     12.99 o 
  -4  -5   5        2.25        2.95      2.36 o 
  -3  -5   5      425.87      418.65     12.40 o 
  -2  -5   5      162.09      145.64      7.84 o 
  -1  -5   5        0.42        2.66      1.25 o 
   0  -5   5        0.63        0.89      1.25 o 
   1  -5   5      168.34      168.56      5.21 o 
   2  -5   5        0.07        0.24      0.98 o 
   3  -5   5        0.00        1.77      1.42 o 
   4  -5   5      103.38      101.06      8.27 o 
   5  -5   5      221.13      220.61      7.10 o 
   6  -5   5       12.96       13.86      2.69 o 
   7  -5   5        4.10        5.31      2.95 o 
   8  -5   5       95.61      105.70      8.27 o 
   9  -5   5       14.64       20.08      5.31 o 
 -10  -4   5        0.01       -1.77      2.95 o 
  -9  -4   5        0.27       -1.18      2.36 o 
  -8  -4   5        0.18       -1.77      2.36 o 
  -7  -4   5      520.21      505.45     17.71 o 
  -6  -4   5        2.23        2.36      2.36 o 
  -5  -4   5      329.88      296.42     11.22 o 
  -4  -4   5       36.11       27.75      4.13 o 
  -3  -4   5       68.60       57.28      4.72 o 
  -2  -4   5       14.80       15.11      2.09 o 
  -1  -4   5     1115.00     1220.68     16.49 o 
   0  -4   5     1846.14     1881.44     26.87 o 
   1  -4   5       89.99       88.73      3.53 o 
   2  -4   5       37.93       33.96      2.51 o 
   3  -4   5     1546.29     1566.96     33.36 o 
   4  -4   5      154.43      165.96      5.43 o 
   5  -4   5        4.21        3.04      1.42 o 
   6  -4   5       50.15       49.35      3.76 o 
   7  -4   5      166.38      172.42     10.04 o 
   8  -4   5       13.44        8.27      3.54 o 
   9  -4   5       26.34       23.03      5.31 o 
 -10  -3   5        0.24        0.59      2.95 o 
  -9  -3   5        2.82        2.36      2.95 o 
  -8  -3   5        1.96        4.13      2.95 o 
  -7  -3   5        0.22        1.18      2.36 o 
  -6  -3   5      331.33      315.91     12.40 o 
  -5  -3   5       63.49       55.51      5.31 o 
  -4  -3   5       33.20       31.30      3.54 o 
  -3  -3   5        9.08       16.53      2.95 o 
  -2  -3   5      300.35      301.30     11.22 o 
  -1  -3   5      450.59      449.95     11.22 o 
   0  -3   5       10.82       11.01      1.42 o 
   1  -3   5      848.58      854.94     11.89 o 
   2  -3   5      891.72      888.40     12.09 o 
   3  -3   5       34.60       41.09      3.54 o 
   4  -3   5        0.96        0.00      1.77 o 
   5  -3   5        4.59        6.36      2.07 o 
   6  -3   5       64.61       65.28      3.95 o 
   7  -3   5       23.75       17.71      4.13 o 
   8  -3   5       72.19       66.13      7.09 o 
   9  -3   5       33.44       36.61      6.50 o 
  10  -3   5        0.25        1.18      3.54 o 
 -10  -2   5        1.57       -0.59      2.95 o 
  -9  -2   5       13.38       21.85      5.31 o 
  -8  -2   5        3.72       -2.36      2.36 o 
  -7  -2   5        8.37        5.31      2.95 o 
  -6  -2   5       24.14       21.26      4.13 o 
  -5  -2   5      247.51      231.47      9.45 o 
  -4  -2   5      540.44      549.15     14.76 o 
  -3  -2   5      119.44      137.58      6.50 o 
  -2  -2   5        0.03        1.48      0.89 o 
  -1  -2   5      785.52      737.51     14.76 o 
   0  -2   5      182.36      166.52      5.90 o 
   1  -2   5      780.76      737.74     10.04 o 
   2  -2   5      131.38      158.53      3.95 o 
   3  -2   5     1722.39     1902.91     46.65 o 
   4  -2   5       18.73       18.71      1.84 o 
   5  -2   5      381.11      372.47      7.80 o 
   6  -2   5      391.10      377.48      8.65 o 
   7  -2   5        0.28        0.00      1.77 o 
   8  -2   5       65.49       69.68      7.09 o 
   9  -2   5        7.07        8.27      4.13 o 
  10  -2   5        2.97       -0.59      2.95 o 
 -10  -1   5       27.26       24.80      5.90 o 
  -9  -1   5       91.54      105.70      9.45 o 
  -8  -1   5        0.00       -0.59      2.36 o 
  -7  -1   5       23.94       27.16      4.72 o 
  -6  -1   5        2.26        2.95      2.36 o 
  -5  -1   5       33.40       33.11      2.92 o 
  -4  -1   5     1526.49     1542.80     20.04 o 
  -3  -1   5       32.49       34.84      3.54 o 
  -2  -1   5       65.90       54.91      2.51 o 
  -1  -1   5     1202.15     1075.26     18.30 o 
   0  -1   5      171.90      162.97      5.31 o 
   1  -1   5      394.71      379.68      8.86 o 
   2  -1   5     1500.69     1387.79     16.49 o 
   3  -1   5     1009.88     1063.32     10.77 o 
   4  -1   5        4.31        3.54      0.98 o 
   5  -1   5      253.33      246.32      6.79 o 
   6  -1   5       73.05       66.57      3.69 o 
   7  -1   5        6.16        2.95      2.36 o 
   8  -1   5      547.66      524.94     18.30 o 
   9  -1   5        0.70        5.90      3.54 o 
  10  -1   5        0.22        2.36      2.95 o 
 -10   0   5        3.03        0.00      2.95 o 
  -9   0   5      155.44      161.44     17.42 o 
  -8   0   5        0.15        2.02      1.45 o 
  -7   0   5       47.21       42.49      3.17 o 
  -6   0   5      269.53      248.26      6.24 o 
  -5   0   5        0.71       -0.12      0.98 o 
  -4   0   5      190.23      184.78      8.56 o 
  -3   0   5       76.37       75.31      6.79 o 
  -2   0   5       45.51       48.33      1.68 o 
  -1   0   5     1064.72     1032.04     10.00 o 
   0   0   5       65.38       54.22      2.27 o 
   1   0   5     3181.49     2829.94     28.58 o 
   2   0   5      579.26      529.52      9.15 o 
   3   0   5      494.16      501.03      8.35 o 
   4   0   5      568.13      607.44      7.46 o 
   5   0   5       38.52       36.14      1.99 o 
   6   0   5      228.78      204.10      4.71 o 
   7   0   5      675.82      687.91     19.49 o 
   8   0   5       29.65       20.67      4.72 o 
   9   0   5      112.30      118.69      9.45 o 
  10   0   5        6.94        6.50      3.54 o 
 -10   1   5        9.00        8.98      3.11 o 
  -9   1   5       90.29      102.38      5.22 o 
  -8   1   5        0.02        2.17      1.84 o 
  -7   1   5      135.10      140.54      6.04 o 
  -6   1   5      149.65      139.00      5.63 o 
  -5   1   5        0.47       -0.83      1.18 o 
  -4   1   5      160.36      151.76      5.01 o 
  -3   1   5        2.87        3.29      0.86 o 
  -2   1   5       16.22       15.68      1.19 o 
  -1   1   5      529.35      518.52      5.30 o 
   0   1   5        7.87        9.28      0.76 o 
   1   1   5       54.98       62.32      2.27 o 
   2   1   5      367.66      368.06      8.86 o 
   3   1   5      747.89      732.13     10.64 o 
   4   1   5     1683.34     1753.78     26.87 o 
   5   1   5      155.72      176.98      5.21 o 
   6   1   5      314.32      312.21      7.48 o 
   7   1   5      160.58      143.49      8.86 o 
   8   1   5        6.25        4.72      2.95 o 
   9   1   5       66.78       66.72      7.68 o 
  10   1   5       11.84       13.58      4.13 o 
  11   1   5        9.32        7.09      4.13 o 
 -10   2   5       45.49       49.94      5.21 o 
  -9   2   5        7.59        3.79      3.84 o 
  -8   2   5        1.58        4.72      2.09 o 
  -7   2   5       59.53       63.54      6.20 o 
  -6   2   5        1.29        0.84      1.77 o 
  -5   2   5        2.36        2.80      1.52 o 
  -4   2   5      108.32       96.97      4.11 o 
  -3   2   5       60.62       61.10      2.21 o 
  -2   2   5       47.99       59.04      2.14 o 
  -1   2   5      946.55      962.72      9.71 o 
   0   2   5       99.71       99.42      2.14 o 
   1   2   5        4.32        2.90      0.85 o 
   2   2   5     1450.56     1412.35     14.60 o 
   3   2   5      133.92      129.21      2.86 o 
   4   2   5      306.83      317.73      6.88 o 
   5   2   5       10.52        9.97      1.67 o 
   6   2   5       18.76       22.48      2.40 o 
   7   2   5        0.31       -0.59      1.77 o 
   8   2   5       68.87       60.82      6.50 o 
   9   2   5       39.62       38.97      6.50 o 
  10   2   5       11.07       14.17      4.72 o 
  11   2   5        6.77        7.09      3.54 o 
  -9   3   5       28.58       49.01      7.09 o 
  -8   3   5       18.55       13.58      2.95 o 
  -7   3   5       74.30       77.51      4.68 o 
  -6   3   5       17.96       19.06      3.25 o 
  -5   3   5       15.39       14.59      2.40 o 
  -4   3   5        9.03        9.81      2.66 o 
  -3   3   5       71.63       70.46      2.56 o 
  -2   3   5      126.40      134.96      3.21 o 
  -1   3   5      548.52      565.82      6.59 o 
   0   3   5      143.55      123.96      2.36 o 
   1   3   5      246.81      251.17      5.24 o 
   2   3   5     1799.18     1820.91     16.36 o 
   3   3   5       17.86       15.42      1.28 o 
   4   3   5       42.08       41.46      2.69 o 
   5   3   5      104.45       93.92      4.18 o 
   6   3   5        0.30       -0.71      0.98 o 
   7   3   5        1.54        0.00      1.77 o 
   8   3   5       92.06       80.90      7.09 o 
   9   3   5       12.59       11.22      4.13 o 
  10   3   5       18.07       24.80      5.31 o 
  11   3   5       43.76       63.77      8.86 o 
  -9   4   5        0.44       -0.59      3.54 o 
  -8   4   5        0.01        3.54      3.54 o 
  -7   4   5       53.43       61.41      7.09 o 
  -6   4   5        0.24        2.95      2.95 o 
  -5   4   5       84.27       77.24      4.11 o 
  -4   4   5        3.38        0.98      1.06 o 
  -3   4   5      185.74      178.66      9.45 o 
  -2   4   5        8.52       10.38      1.52 o 
  -1   4   5      146.83      144.08      7.09 o 
   0   4   5       10.14        8.86      2.36 o 
   1   4   5      637.65      618.25      7.76 o 
   2   4   5      215.73      211.25      4.54 o 
   3   4   5       72.94       83.01      3.11 o 
   4   4   5      411.50      418.52      6.77 o 
   5   4   5      286.72      300.14      5.98 o 
   6   4   5      260.02      263.36      7.52 o 
   7   4   5       62.30       63.15      5.90 o 
   8   4   5      198.34      195.45     10.63 o 
   9   4   5        2.00        2.36      2.36 o 
  10   4   5        0.48        0.59      2.95 o 
  -8   5   5        0.94        0.59      2.95 o 
  -7   5   5        3.84       -0.59      2.95 o 
  -6   5   5       40.16       41.92      6.50 o 
  -5   5   5       10.77        7.68      3.54 o 
  -4   5   5       42.45       41.33      5.31 o 
  -3   5   5        0.75        0.59      2.36 o 
  -2   5   5       52.44       48.42      4.72 o 
  -1   5   5       10.19       15.94      3.54 o 
   0   5   5       73.90       78.53      5.31 o 
   1   5   5       64.24       62.59      4.72 o 
   2   5   5      394.91      409.20      5.24 o 
   3   5   5      313.16      313.70      6.38 o 
   4   5   5       67.86       57.32      3.25 o 
   5   5   5      519.50      499.73      8.53 o 
   6   5   5       94.76      103.27      7.92 o 
   7   5   5       24.05       17.54      2.92 o 
   8   5   5       22.09       16.53      4.13 o 
   9   5   5        2.12        1.18      2.95 o 
  10   5   5        0.68       -2.36      2.95 o 
  -8   6   5        5.56        1.18      3.54 o 
  -7   6   5        0.07        1.18      2.95 o 
  -6   6   5      114.99      129.32     10.04 o 
  -5   6   5       17.83       11.22      4.13 o 
  -4   6   5       27.48       25.39      5.31 o 
  -3   6   5       51.74       50.19      5.90 o 
  -2   6   5        8.89        1.77      2.36 o 
  -1   6   5       26.86       26.57      4.13 o 
   0   6   5        9.51       10.04      2.95 o 
   1   6   5      133.53      126.36      7.09 o 
   2   6   5      107.48      105.11      6.50 o 
   3   6   5       46.75       44.88      4.72 o 
   4   6   5       98.47       92.71      5.90 o 
   5   6   5       17.29       22.31      2.69 o 
   6   6   5      332.23      315.60      7.11 o 
   7   6   5       45.70       38.26      5.61 o 
   8   6   5       62.14       66.72      7.09 o 
   9   6   5       65.38       61.41      7.09 o 
  10   6   5        0.54        2.36      2.95 o 
  -7   7   5        2.39        1.77      3.54 o 
  -6   7   5       11.04        7.09      4.13 o 
  -5   7   5        1.00        4.72      3.54 o 
  -4   7   5       71.12       63.18      7.68 o 
  -3   7   5      104.70      103.33      8.27 o 
  -2   7   5       20.07       15.94      4.13 o 
  -1   7   5        0.71        0.00      2.36 o 
   0   7   5        8.36        8.86      2.95 o 
   1   7   5        0.93        1.18      2.36 o 
   2   7   5       45.72       48.42      5.31 o 
   3   7   5      886.42      865.05     21.26 o 
   4   7   5       26.82       28.34      4.72 o 
   5   7   5      489.07      496.59     15.94 o 
   6   7   5       55.01       53.14      5.90 o 
   7   7   5       17.39        7.68      3.54 o 
  -6   8   5       33.58       33.07      7.09 o 
  -5   8   5        0.44        1.18      3.54 o 
  -4   8   5        7.78        2.36      3.54 o 
  -3   8   5        2.58       -1.18      2.95 o 
  -2   8   5        3.15        1.18      2.95 o 
  -1   8   5       35.88       28.93      5.31 o 
   0   8   5       19.70       17.12      4.13 o 
   1   8   5        0.06        1.77      2.36 o 
   2   8   5       41.62       33.07      4.72 o 
   3   8   5      331.13      351.93     13.58 o 
   4   8   5      135.19      135.22      8.86 o 
   5   8   5        6.96        4.13      2.95 o 
   6   8   5       32.45       34.25      5.31 o 
   7   8   5       25.53       31.89      5.90 o 
  -5   9   5        4.17        1.18      3.54 o 
  -4   9   5       18.94       23.62      5.90 o 
  -3   9   5        3.69        7.68      4.13 o 
  -2   9   5        4.36        7.09      4.13 o 
  -1   9   5        6.07       10.04      3.54 o 
   0   9   5        3.43       -1.77      2.36 o 
   1   9   5       55.39       55.51      6.50 o 
   2   9   5       30.65       30.70      5.31 o 
   3   9   5       29.37       33.07      5.90 o 
   4   9   5        0.01        0.59      2.36 o 
   5   9   5        0.04        1.18      2.95 o 
   6   9   5       38.05       46.65      6.50 o 
   7   9   5       23.88       26.57      5.90 o 
  -3  10   5        0.70       -1.77      3.54 o 
  -2  10   5        0.07       -2.95      2.95 o 
  -1  10   5        1.25        1.77      2.95 o 
   0  10   5        7.56        7.09      3.54 o 
   1  10   5       22.62       20.08      4.72 o 
   2  10   5      208.57      214.93     12.40 o 
   3  10   5       19.34       20.08      4.72 o 
   4  10   5       13.80       26.57      5.90 o 
   5  10   5        0.48        1.18      2.95 o 
   6  10   5        7.05        8.86      4.13 o 
  -1  11   5       30.34       23.62      5.90 o 
   0  11   5        5.79        4.13      4.13 o 
   1  11   5        1.85        3.54      3.54 o 
   2  11   5       20.43       15.94      5.31 o 
   3  11   5       27.69       23.03      5.90 o 
   4  11   5        0.26        2.95      3.54 o 
  -5 -10   6        5.86       -0.59      3.54 o 
  -4 -10   6       14.30       16.53      5.31 o 
  -3 -10   6       16.65       14.17      5.31 o 
  -2 -10   6        0.39        0.59      3.54 o 
  -1 -10   6        0.03       -1.18      2.95 o 
   0 -10   6        0.16        1.18      3.54 o 
   1 -10   6        6.83        8.86      4.72 o 
   2 -10   6       14.67       14.76      5.31 o 
   3 -10   6        8.15        1.77      4.13 o 
  -6  -9   6        2.93        1.77      2.95 o 
  -5  -9   6       34.84       45.47      7.09 o 
  -4  -9   6       49.19       56.69      7.68 o 
  -3  -9   6       28.84       51.37      7.09 o 
  -2  -9   6       33.22       30.70      5.90 o 
  -1  -9   6        0.80        0.00      2.95 o 
   0  -9   6        5.26        0.59      3.54 o 
   1  -9   6        7.14        9.45      4.13 o 
   2  -9   6       56.39       56.69      7.09 o 
   3  -9   6      142.06      175.37     11.22 o 
   4  -9   6        9.46        5.90      3.54 o 
   5  -9   6       18.82       20.67      5.90 o 
  -7  -8   6       21.05       33.66      5.90 o 
  -6  -8   6      102.76      104.67      6.22 o 
  -5  -8   6        8.30        7.84      2.27 o 
  -4  -8   6       22.05       22.10      3.34 o 
  -3  -8   6        0.08       -0.39      1.84 o 
  -2  -8   6       13.63       15.04      2.83 o 
  -1  -8   6       33.72       31.30      5.90 o 
   0  -8   6        2.31       -0.59      2.95 o 
   1  -8   6      181.68      194.27     10.63 o 
   2  -8   6        0.00       -1.18      2.36 o 
   3  -8   6        0.01       -2.36      2.95 o 
   4  -8   6       27.74       37.79      5.90 o 
   5  -8   6      102.82       95.66      8.86 o 
  -8  -7   6        1.67        0.59      3.54 o 
  -7  -7   6        9.27       10.04      4.13 o 
  -6  -7   6       19.54       23.03      4.72 o 
  -5  -7   6       69.98       50.78      5.90 o 
  -4  -7   6       11.17       10.93      2.51 o 
  -3  -7   6      116.25      106.71      5.38 o 
  -2  -7   6      230.25      259.55     10.10 o 
  -1  -7   6      452.88      508.16     11.43 o 
   0  -7   6      119.48      127.90      5.63 o 
   1  -7   6       19.11       21.58      2.83 o 
   2  -7   6      222.82      212.67      7.06 o 
   3  -7   6      446.58      454.49     10.41 o 
   4  -7   6       19.13       22.44      4.72 o 
   5  -7   6       20.69       18.30      4.72 o 
   6  -7   6       28.89       17.12      4.72 o 
  -9  -6   6        3.13        0.00      2.36 o 
  -8  -6   6        8.60        9.45      4.13 o 
  -7  -6   6       48.59       43.70      6.50 o 
  -6  -6   6      262.19      262.17     12.40 o 
  -5  -6   6      262.47      259.81     11.81 o 
  -4  -6   6       46.79       44.29      5.31 o 
  -3  -6   6      217.47      238.69      6.22 o 
  -2  -6   6       38.46       37.62      2.60 o 
  -1  -6   6      632.38      631.35     16.83 o 
   0  -6   6      175.75      171.14      6.04 o 
   1  -6   6        6.28        3.54      1.77 o 
   2  -6   6       31.74       38.00      9.15 o 
   3  -6   6       91.53      100.07      5.31 o 
   4  -6   6       78.93       80.90      4.72 o 
   5  -6   6        7.12       10.36      2.66 o 
   6  -6   6       13.71       10.63      2.40 o 
  -9  -5   6        2.39        3.54      2.95 o 
  -8  -5   6       11.07        5.90      3.54 o 
  -7  -5   6        2.16        0.00      2.36 o 
  -6  -5   6        8.01        8.27      3.54 o 
  -5  -5   6       80.61       73.22      6.50 o 
  -4  -5   6      487.55      483.60     14.76 o 
  -3  -5   6       23.03       24.23      2.69 o 
  -2  -5   6      208.90      230.21      6.88 o 
  -1  -5   6       38.44       45.56      3.11 o 
   0  -5   6       88.87       78.96      3.76 o 
   1  -5   6      154.53      154.16      5.21 o 
   2  -5   6       72.19       63.41      6.79 o 
   3  -5   6       18.50       19.34      2.36 o 
   4  -5   6       33.87       31.34      3.25 o 
   5  -5   6        1.55        0.84      1.77 o 
   6  -5   6      376.69      393.59     10.02 o 
   7  -5   6      144.20      150.57      9.45 o 
   8  -5   6       85.63       83.26      8.27 o 
   9  -5   6       29.10       35.43      6.50 o 
  -9  -4   6       13.13       14.76      4.72 o 
  -8  -4   6      159.73      166.52     10.63 o 
  -7  -4   6      565.74      575.13     18.90 o 
  -6  -4   6      395.47      398.57     14.76 o 
  -5  -4   6      192.50      191.32      9.45 o 
  -4  -4   6        7.31       11.81      2.95 o 
  -3  -4   6       20.47       16.40      2.27 o 
  -2  -4   6      121.11      147.98      5.21 o 
  -1  -4   6      643.62      705.97     11.69 o 
   0  -4   6      262.78      253.46     13.58 o 
   1  -4   6       20.66       29.57      2.51 o 
   2  -4   6      141.36      140.90      4.59 o 
   3  -4   6       43.30       42.97      2.92 o 
   4  -4   6      294.68      299.05      8.86 o 
   5  -4   6      188.75      196.39      6.26 o 
   6  -4   6        0.32        3.84      3.54 o 
   7  -4   6        3.45        2.95      2.36 o 
   8  -4   6       10.35       17.12      4.72 o 
   9  -4   6       55.73       74.40      8.27 o 
 -10  -3   6       11.03       19.49      5.31 o 
  -9  -3   6       25.19       30.70      5.90 o 
  -8  -3   6       20.64       18.90      4.72 o 
  -7  -3   6       54.00       56.69      6.50 o 
  -6  -3   6      299.13      315.32     12.99 o 
  -5  -3   6       12.19       10.63      2.95 o 
  -4  -3   6      139.58      141.12      7.09 o 
  -3  -3   6       32.98       35.22      2.69 o 
  -2  -3   6       52.47       54.32      3.11 o 
  -1  -3   6      514.13      599.34     14.17 o 
   0  -3   6     1067.72     1215.93     15.43 o 
   1  -3   6      577.90      647.10      9.99 o 
   2  -3   6      137.34      145.93      4.37 o 
   3  -3   6       35.01       40.73      2.69 o 
   4  -3   6      125.38      123.62      4.54 o 
   5  -3   6       24.83       29.09      3.25 o 
   6  -3   6      243.61      234.02      6.80 o 
   7  -3   6       51.65       51.37      5.90 o 
   8  -3   6       17.42       25.98      5.31 o 
   9  -3   6       26.12       20.08      5.31 o 
  10  -3   6        4.92        8.27      4.13 o 
 -10  -2   6        1.49        0.59      3.54 o 
  -9  -2   6        0.11       -2.95      2.36 o 
  -8  -2   6       12.12       14.76      4.13 o 
  -7  -2   6       19.66       24.21      4.72 o 
  -6  -2   6        3.27        2.36      2.36 o 
  -5  -2   6       34.35       52.55      5.31 o 
  -4  -2   6     1696.57     1787.97     31.89 o 
  -3  -2   6       80.17       81.49      5.31 o 
  -2  -2   6     1710.64     1816.19     22.26 o 
  -1  -2   6     1148.70     1198.08     21.85 o 
   0  -2   6     1932.70     1988.74     31.30 o 
   1  -2   6      591.92      697.00      9.75 o 
   2  -2   6      689.71      818.27     10.92 o 
   3  -2   6       19.79       23.76      1.84 o 
   4  -2   6       58.51       60.29      2.83 o 
   5  -2   6        6.90       10.41      1.67 o 
   6  -2   6       85.30       80.90      6.50 o 
   7  -2   6      182.78      196.63     10.63 o 
   8  -2   6      132.76      132.27      8.86 o 
   9  -2   6       24.27       23.03      5.31 o 
  10  -2   6        0.33       -1.18      2.36 o 
 -10  -1   6       42.08       47.83      7.68 o 
  -9  -1   6      156.90      180.10     11.81 o 
  -8  -1   6       72.42       73.22      7.68 o 
  -7  -1   6        6.64       12.99      4.13 o 
  -6  -1   6       89.22       89.16      6.50 o 
  -5  -1   6      333.87      350.87      8.77 o 
  -4  -1   6      255.72      241.51      9.45 o 
  -3  -1   6      342.08      335.39     10.04 o 
  -2  -1   6      873.85      910.89     13.11 o 
  -1  -1   6      211.67      200.17      6.50 o 
   0  -1   6       46.80       46.65      3.54 o 
   1  -1   6      395.55      358.98      9.74 o 
   2  -1   6      163.09      172.98      8.56 o 
   3  -1   6     3600.13     3839.23     44.97 o 
   4  -1   6       18.08       18.86      2.91 o 
   5  -1   6       13.42       16.10      1.84 o 
   6  -1   6       27.55       28.34      4.13 o 
   7  -1   6      338.09      359.01     14.17 o 
   8  -1   6      125.95      121.64      8.86 o 
   9  -1   6      257.48      271.03     14.17 o 
  10  -1   6        0.58        1.77      2.95 o 
 -10   0   6       26.88       26.57      5.90 o 
  -9   0   6       12.21       10.92      2.92 o 
  -8   0   6       10.46       15.15      4.72 o 
  -7   0   6       26.81       17.89      3.54 o 
  -6   0   6        0.74        1.69      1.42 o 
  -5   0   6        1.34       -1.48      1.48 o 
  -4   0   6       17.43       13.71      1.84 o 
  -3   0   6      826.79      811.11     12.11 o 
  -2   0   6       35.53       32.54      1.72 o 
  -1   0   6      346.32      367.27      5.22 o 
   0   0   6       21.81       23.25      1.22 o 
   1   0   6      509.25      468.70      7.72 o 
   2   0   6     1514.29     1627.80     18.99 o 
   3   0   6      207.13      217.30      7.68 o 
   4   0   6      379.11      383.41      6.22 o 
   5   0   6      185.93      188.04      4.07 o 
   6   0   6      254.01      251.37      6.80 o 
   7   0   6       55.64       54.91      5.90 o 
   8   0   6      224.26      232.65     11.81 o 
   9   0   6       15.30       10.63      4.13 o 
  10   0   6       58.04       45.47      7.09 o 
 -10   1   6        0.56        2.66      2.51 o 
  -9   1   6        6.40        1.56      2.36 o 
  -8   1   6       10.99       11.75      2.69 o 
  -7   1   6        0.50       -0.30      2.07 o 
  -6   1   6       99.73       96.59      5.01 o 
  -5   1   6      103.88      112.11      4.79 o 
  -4   1   6      211.26      237.44      6.46 o 
  -3   1   6      498.30      501.72      6.75 o 
  -2   1   6     1379.79     1432.93     24.80 o 
  -1   1   6     1203.85     1287.52     13.85 o 
   0   1   6     7699.69     7360.89     98.13 o 
   1   1   6      415.38      441.12      7.06 o 
   2   1   6      790.29      841.14     11.67 o 
   3   1   6      123.29      136.49      4.18 o 
   4   1   6       11.40       28.99      2.66 o 
   5   1   6       61.47       63.55      3.54 o 
   6   1   6        9.85        7.18      1.67 o 
   7   1   6      889.88      883.95     23.03 o 
   8   1   6      336.48      333.62     14.17 o 
   9   1   6       14.48       17.71      4.72 o 
  10   1   6        0.21       -1.77      2.36 o 
  -9   2   6        7.08        4.08      3.84 o 
  -8   2   6       35.50       43.65      4.37 o 
  -7   2   6       11.90       10.36      2.51 o 
  -6   2   6       89.11       94.08      6.79 o 
  -5   2   6      111.40      124.31     12.10 o 
  -4   2   6      349.79      351.15      7.90 o 
  -3   2   6     4220.59     4370.90     35.77 o 
  -2   2   6     1113.14     1124.99     12.91 o 
  -1   2   6      311.79      334.77      4.24 o 
   0   2   6     3828.71     3829.77     30.60 o 
   1   2   6        0.58        0.00      0.70 o 
   2   2   6       95.29       99.85      3.26 o 
   3   2   6     6490.46     6769.38     59.18 o 
   4   2   6        1.96        2.07      0.89 o 
   5   2   6       68.11       83.27      3.76 o 
   6   2   6        3.19        0.89      1.25 o 
   7   2   6      266.04      262.17     11.81 o 
   8   2   6        0.98        3.54      2.95 o 
   9   2   6        0.01        0.59      2.95 o 
  10   2   6       30.72       30.11      5.90 o 
  11   2   6        0.28       -1.18      2.95 o 
  -9   3   6        0.14        2.36      2.95 o 
  -8   3   6       97.36      107.75      6.22 o 
  -7   3   6        0.02       -1.02      1.11 o 
  -6   3   6      164.41      183.34     10.09 o 
  -5   3   6        8.08        9.85      1.97 o 
  -4   3   6      388.82      406.76      8.65 o 
  -3   3   6        0.75        0.93      0.86 o 
  -2   3   6    20670.73    20562.26    151.47 o 
  -1   3   6        9.25        9.27      0.96 o 
   0   3   6      908.72      950.06     11.84 o 
   1   3   6       12.85       10.83      1.90 o 
   2   3   6        9.01        7.09      1.11 o 
   3   3   6        7.45        8.86      1.11 o 
   4   3   6      117.40      114.22      3.68 o 
   5   3   6        0.05       -0.89      1.48 o 
   6   3   6       91.30       86.82      4.18 o 
   7   3   6        0.25        0.59      1.77 o 
   8   3   6      241.25      271.03     12.40 o 
   9   3   6        0.05       -1.77      2.36 o 
  10   3   6        1.53       -2.36      2.95 o 
  -9   4   6        4.41        5.31      4.13 o 
  -8   4   6        1.88        2.95      2.95 o 
  -7   4   6       28.99       21.85      5.31 o 
  -6   4   6        0.03       -1.18      2.36 o 
  -5   4   6      267.61      262.17     11.81 o 
  -4   4   6      237.43      241.09      6.53 o 
  -3   4   6       28.09       33.35      2.04 o 
  -2   4   6       53.15       56.16      2.66 o 
  -1   4   6      216.40      242.90      5.06 o 
   0   4   6        0.29       -1.18      1.77 o 
   1   4   6     1097.25     1125.59     11.13 o 
   2   4   6      632.44      634.21      7.84 o 
   3   4   6      859.03      955.35     15.46 o 
   4   4   6      123.91      136.64      3.67 o 
   5   4   6       27.59       28.92      2.36 o 
   6   4   6       24.32       21.67      2.95 o 
   7   4   6      387.53      355.73      9.39 o 
   8   4   6       41.01       41.33      5.90 o 
   9   4   6        6.32        6.50      3.54 o 
  10   4   6        2.64        4.13      2.95 o 
  -8   5   6        4.50        7.09      4.13 o 
  -7   5   6       11.30       14.76      4.72 o 
  -6   5   6       11.86       16.53      4.13 o 
  -5   5   6      117.46      129.32      8.86 o 
  -4   5   6      486.35      485.37     16.53 o 
  -3   5   6      223.12      236.19     11.22 o 
  -2   5   6       85.96       92.11      6.50 o 
  -1   5   6        9.43        8.86      2.95 o 
   0   5   6     1516.16     1596.66     29.52 o 
   1   5   6       49.51       47.24      4.13 o 
   2   5   6     1337.66     1433.68     25.98 o 
   3   5   6      180.19      185.74      5.31 o 
   4   5   6      259.09      255.04      5.25 o 
   5   5   6       37.88       38.46      2.49 o 
   6   5   6      619.49      632.30     12.69 o 
   7   5   6      227.74      218.73      7.30 o 
   8   5   6       39.64       30.11      5.31 o 
   9   5   6       21.44       30.11      5.90 o 
  10   5   6        1.67        4.72      4.13 o 
  -8   6   6       11.06       14.76      5.31 o 
  -7   6   6        0.00        0.00      2.95 o 
  -6   6   6        0.86        1.18      2.95 o 
  -5   6   6        4.99        2.36      3.54 o 
  -4   6   6       29.67       27.75      5.31 o 
  -3   6   6       44.41       37.79      5.31 o 
  -2   6   6       32.28       41.33      5.31 o 
  -1   6   6       47.09       37.79      4.72 o 
   0   6   6      287.48      298.78     11.22 o 
   1   6   6       29.34       20.67      3.54 o 
   2   6   6        0.58        1.77      1.77 o 
   3   6   6      121.24      135.22      7.09 o 
   4   6   6      388.31      399.16     12.99 o 
   5   6   6       41.00       45.59      3.69 o 
   6   6   6       31.73       33.12      2.94 o 
   7   6   6       24.24       11.77      2.40 o 
   8   6   6       70.81       74.40      7.09 o 
   9   6   6        1.87        8.27      3.54 o 
  10   6   6       35.67       58.46      7.68 o 
  -7   7   6       32.43       34.25      7.09 o 
  -6   7   6        0.08       -2.95      2.95 o 
  -5   7   6        4.12        2.36      3.54 o 
  -4   7   6       25.89       25.39      5.31 o 
  -3   7   6        9.73       11.81      4.13 o 
  -2   7   6       94.69       95.66      7.68 o 
  -1   7   6       63.34       61.41      6.50 o 
   0   7   6        2.53        7.68      2.95 o 
   1   7   6      160.46      161.79      8.86 o 
   2   7   6       25.05       27.75      4.13 o 
   3   7   6        3.15        2.36      2.36 o 
   4   7   6       32.86       33.07      4.72 o 
   5   7   6      406.93      393.85     13.58 o 
   6   7   6       34.97       28.78      3.26 o 
   7   7   6      147.56      139.94      9.45 o 
  -6   8   6        2.76        7.09      4.13 o 
  -5   8   6       11.16        8.86      4.72 o 
  -4   8   6        8.67        1.77      3.54 o 
  -3   8   6        1.51        4.72      3.54 o 
  -2   8   6        4.37        7.68      3.54 o 
  -1   8   6        0.05       -0.59      2.36 o 
   0   8   6       37.15       39.56      5.90 o 
   1   8   6        2.10        0.00      2.36 o 
   2   8   6      519.89      496.00     16.53 o 
   3   8   6      110.52      101.56      7.68 o 
   4   8   6      106.22      103.33      7.68 o 
   5   8   6       58.33       63.18      6.50 o 
   6   8   6      119.28      135.81     10.04 o 
   7   8   6        0.15       -1.18      2.95 o 
  -5   9   6        4.51       11.22      4.72 o 
  -4   9   6        3.96        4.13      4.13 o 
  -3   9   6       13.51       11.81      4.13 o 
  -2   9   6       15.74       10.63      4.13 o 
  -1   9   6        3.01        0.59      2.95 o 
   0   9   6       20.06       14.17      4.13 o 
   1   9   6        3.97        1.18      2.95 o 
   2   9   6       16.29       14.76      4.13 o 
   3   9   6      145.82      138.17      8.86 o 
   4   9   6       18.53       14.17      4.13 o 
   5   9   6        0.43        1.18      2.95 o 
   7   9   6       28.82       38.97      6.50 o 
  -3  10   6        0.77        0.00      3.54 o 
  -2  10   6       29.52       16.53      4.72 o 
  -1  10   6        2.02       -1.18      2.95 o 
   0  10   6        5.99        5.31      4.13 o 
   1  10   6       36.95       41.33      6.50 o 
   2  10   6       37.20       37.79      6.50 o 
   3  10   6        1.14        2.36      2.95 o 
   4  10   6       92.45       88.57      8.86 o 
   5  10   6        1.51        5.90      3.54 o 
   0  11   6       17.76       24.21      5.90 o 
   1  11   6       11.66        7.68      4.72 o 
   2  11   6       32.63       33.07      6.50 o 
   3  11   6       34.05       43.11      7.09 o 
   4  11   6        6.65       11.22      4.13 o 
  -4 -10   7        8.15        5.90      4.13 o 
  -3 -10   7        0.01        2.95      3.54 o 
  -2 -10   7        3.04        3.54      4.13 o 
  -1 -10   7       61.52       56.69      7.68 o 
   0 -10   7       16.49       20.67      5.90 o 
   1 -10   7        2.51        0.59      3.54 o 
   2 -10   7        9.41       -1.18      4.13 o 
   3 -10   7        2.67        0.59      3.54 o 
  -6  -9   7       11.04        7.68      4.13 o 
  -5  -9   7       56.60       60.82      8.27 o 
  -4  -9   7        0.00       -3.54      2.36 o 
  -3  -9   7        2.54        7.68      3.54 o 
  -2  -9   7       13.67       14.17      4.72 o 
  -1  -9   7        7.47        7.09      4.13 o 
   0  -9   7        5.84        2.95      2.95 o 
   1  -9   7       27.11       15.35      4.72 o 
   2  -9   7       26.25       19.49      5.31 o 
   3  -9   7        3.23        2.95      3.54 o 
   4  -9   7        2.16       -2.36      2.95 o 
   5  -9   7       14.27       14.17      5.31 o 
  -7  -8   7       13.28       32.48      5.90 o 
  -6  -8   7       10.36       10.21      2.95 o 
  -5  -8   7        8.75       12.35     10.04 o 
  -4  -8   7        1.22        1.48      2.09 o 
  -3  -8   7        1.62       -0.89      1.67 o 
  -2  -8   7        5.88        5.97      1.80 o 
  -1  -8   7      657.18      627.70     17.42 o 
   0  -8   7        8.19       10.04      3.54 o 
   1  -8   7       22.82       24.80      4.72 o 
   2  -8   7       55.01       47.83      6.50 o 
   3  -8   7       12.12       13.58      4.13 o 
   4  -8   7       61.18       60.23      7.09 o 
   5  -8   7       43.26       30.11      5.90 o 
  -8  -7   7        0.16       -0.59      2.95 o 
  -7  -7   7        7.83       11.81      4.13 o 
  -6  -7   7       30.38       28.93      5.31 o 
  -5  -7   7       20.69       23.03      4.72 o 
  -4  -7   7      119.32      121.08      8.27 o 
  -3  -7   7      186.56      184.26      6.39 o 
  -2  -7   7      103.90      109.51      4.54 o 
  -1  -7   7      176.58      165.20      6.46 o 
   0  -7   7      156.29      155.67      6.20 o 
   1  -7   7       35.82       39.83      4.43 o 
   2  -7   7      336.27      318.40      8.55 o 
   3  -7   7        4.17        3.74      1.84 o 
   4  -7   7      191.81      193.03      7.10 o 
   5  -7   7      198.37      190.13     10.63 o 
  -9  -6   7       11.93       14.17      5.31 o 
  -8  -6   7        3.04        4.72      3.54 o 
  -7  -6   7        0.36       -2.36      2.36 o 
  -6  -6   7       86.46       95.07      8.27 o 
  -5  -6   7       66.25       73.22      7.09 o 
  -4  -6   7       41.70       44.29      5.31 o 
  -3  -6   7      113.80      113.60     10.33 o 
  -2  -6   7      696.05      681.39     11.14 o 
  -1  -6   7      163.25      168.75      8.86 o 
   0  -6   7       45.40       35.33      4.13 o 
   1  -6   7      154.88      145.02      5.63 o 
   2  -6   7        0.08        0.89      1.67 o 
   3  -6   7     1143.99     1118.34     31.00 o 
   4  -6   7        7.79        4.43      2.09 o 
   5  -6   7       17.34       17.89      2.92 o 
   6  -6   7       75.41       68.50      6.50 o 
   7  -6   7        8.78       15.94      4.13 o 
  -9  -5   7        0.31        2.36      2.95 o 
  -8  -5   7       19.05       10.63      3.54 o 
  -7  -5   7      100.97      106.29      8.86 o 
  -6  -5   7       75.66       54.91      6.50 o 
  -5  -5   7       16.77       18.90      4.13 o 
  -4  -5   7       70.73       55.51      5.31 o 
  -3  -5   7      267.73      254.65      7.72 o 
  -2  -5   7      126.04      125.69      6.20 o 
  -1  -5   7        6.29        2.66      1.67 o 
   0  -5   7      130.41      140.60      5.01 o 
   1  -5   7      355.63      326.88      7.93 o 
   2  -5   7       38.83       35.79      2.92 o 
   3  -5   7       54.10       62.01      3.76 o 
   4  -5   7        8.73        4.59      1.84 o 
   5  -5   7        0.77       -0.76      1.42 o 
   6  -5   7       34.78       43.70      5.31 o 
   7  -5   7       14.04       12.40      4.13 o 
   8  -5   7       10.36        6.50      3.54 o 
   9  -5   7       26.25       24.80      5.31 o 
  -9  -4   7       34.63       33.07      5.90 o 
  -8  -4   7        0.59       -0.59      2.36 o 
  -7  -4   7       48.80       53.14      6.50 o 
  -6  -4   7      942.08      935.32     24.21 o 
  -5  -4   7      341.91      375.55     13.58 o 
  -4  -4   7      135.28      127.54      7.68 o 
  -3  -4   7       42.77       38.05      6.50 o 
  -2  -4   7       25.78       25.11      3.84 o 
  -1  -4   7       37.24       40.74      4.13 o 
   0  -4   7        1.65        0.30      1.25 o 
   1  -4   7      365.92      400.53     13.88 o 
   2  -4   7      117.20       99.52      4.72 o 
   3  -4   7       66.05       61.78      3.53 o 
   4  -4   7      109.81      105.56      4.37 o 
   5  -4   7       18.46       19.10      2.69 o 
   6  -4   7      509.74      508.99     16.53 o 
   7  -4   7       15.83        7.68      2.95 o 
   8  -4   7       74.14       69.68      7.68 o 
   9  -4   7        0.18        1.18      2.95 o 
  -9  -3   7       27.06       34.84      6.50 o 
  -8  -3   7       22.18       20.67      5.31 o 
  -7  -3   7        1.96       -0.59      2.36 o 
  -6  -3   7       30.57       21.85      4.13 o 
  -5  -3   7       15.30        9.45      2.95 o 
  -4  -3   7       65.39       63.77      5.31 o 
  -3  -3   7     1458.10     1411.14     20.17 o 
  -2  -3   7       58.70       52.55      4.72 o 
  -1  -3   7        9.66       18.90      2.95 o 
   0  -3   7      497.78      534.63      9.16 o 
   1  -3   7      707.19      791.41     21.55 o 
   2  -3   7       74.59       72.39      3.11 o 
   3  -3   7      213.80      238.73      5.80 o 
   4  -3   7        2.93        3.37      1.42 o 
   5  -3   7       99.93       90.78      4.11 o 
   6  -3   7        1.17        1.77      2.36 o 
   7  -3   7      200.09      198.99     10.63 o 
   8  -3   7        5.99        4.72      2.95 o 
   9  -3   7        1.79        5.90      3.54 o 
  10  -3   7        6.70        4.72      3.54 o 
 -10  -2   7        0.11       -1.77      3.54 o 
  -9  -2   7       65.05       67.31      8.27 o 
  -8  -2   7      149.31      143.49     10.04 o 
  -7  -2   7       18.44       21.85      4.72 o 
  -6  -2   7       18.38       14.76      3.54 o 
  -5  -2   7      170.05      147.03      8.27 o 
  -4  -2   7        5.10        6.50      2.36 o 
  -3  -2   7      123.14      115.53      4.59 o 
  -2  -2   7     3181.28     3183.45     68.50 o 
  -1  -2   7      981.14      945.36     18.90 o 
   0  -2   7        0.34        0.00      1.18 o 
   1  -2   7       27.92       27.87      2.36 o 
   2  -2   7     3369.27     3488.82     85.91 o 
   3  -2   7        6.92        2.72      0.98 o 
   4  -2   7       41.02       49.77      2.83 o 
   5  -2   7      119.49      117.62      4.25 o 
   6  -2   7      358.50      405.07     14.17 o 
   7  -2   7       15.28       18.30      4.13 o 
   8  -2   7       10.65       10.04      3.54 o 
   9  -2   7        0.94       -0.59      2.36 o 
  10  -2   7        0.34       -2.95      2.95 o 
 -10  -1   7        0.27        1.77      3.54 o 
  -9  -1   7       10.43        5.90      3.54 o 
  -8  -1   7        0.07       -0.59      2.95 o 
  -7  -1   7       45.35       44.88      5.90 o 
  -6  -1   7       18.87       19.49      4.13 o 
  -5  -1   7      198.51      199.58      9.45 o 
  -4  -1   7      374.13      363.74     11.81 o 
  -3  -1   7      312.27      303.51     10.04 o 
  -2  -1   7        1.93        2.66      1.25 o 
  -1  -1   7       18.74       16.53      2.36 o 
   0  -1   7      919.81      858.56     17.12 o 
   1  -1   7       42.20       38.94      3.84 o 
   2  -1   7       61.05       54.94      2.92 o 
   3  -1   7     2412.89     2482.95     38.38 o 
   4  -1   7      216.73      244.30      4.36 o 
   5  -1   7       93.56       93.89      5.90 o 
   6  -1   7      140.12      134.63      8.27 o 
   7  -1   7      101.55      112.78      8.27 o 
   8  -1   7      200.34      195.45     11.22 o 
   9  -1   7       17.35       14.76      4.13 o 
  10  -1   7        0.10        0.00      2.95 o 
 -10   0   7       16.72       17.71      5.31 o 
  -9   0   7       34.36       30.70      6.50 o 
  -8   0   7        8.68        3.22      2.27 o 
  -7   0   7        1.22        0.89      1.67 o 
  -6   0   7       81.19       83.70      4.79 o 
  -5   0   7      261.53      265.16      7.52 o 
  -4   0   7       67.74       83.20      3.95 o 
  -3   0   7       17.73       10.18      1.67 o 
  -2   0   7      125.78      126.45      2.96 o 
  -1   0   7       12.69       11.33      1.11 o 
   0   0   7       41.44       43.00      1.64 o 
   1   0   7      207.42      164.54      7.09 o 
   2   0   7       47.20       58.02      2.95 o 
   3   0   7      145.02      155.62      8.86 o 
   4   0   7      164.26      179.81      5.43 o 
   5   0   7       22.04       16.67      4.43 o 
   6   0   7        6.91        4.43      1.67 o 
   7   0   7      554.30      559.77     18.30 o 
   8   0   7        0.17       -1.77      1.77 o 
   9   0   7       46.89       43.11      6.50 o 
  10   0   7       23.48       13.58      4.13 o 
  -9   1   7        4.71        3.54      2.51 o 
  -8   1   7       49.19       50.41      4.79 o 
  -7   1   7       23.78       24.80      3.34 o 
  -6   1   7       51.54       43.42      3.76 o 
  -5   1   7      113.97      117.35      4.79 o 
  -4   1   7      202.27      191.69      5.85 o 
  -3   1   7        9.64       11.03      1.45 o 
  -2   1   7      402.27      389.81      5.16 o 
  -1   1   7     2066.87     2037.18     26.59 o 
   0   1   7      622.18      577.85      9.10 o 
   1   1   7     1614.36     1462.88     23.62 o 
   2   1   7        0.00       -0.30      1.77 o 
   3   1   7      176.24      185.71      8.86 o 
   4   1   7       22.13       25.19      2.27 o 
   5   1   7       43.29       46.50      2.92 o 
   6   1   7      107.49      107.48      6.20 o 
   7   1   7     1364.00     1362.83     30.11 o 
   8   1   7        1.13        8.27      3.54 o 
   9   1   7       26.33       30.11      5.90 o 
  10   1   7        0.23        2.95      2.95 o 
  -9   2   7        8.43        9.57      3.11 o 
  -8   2   7        8.38        4.13      2.09 o 
  -7   2   7       52.44       50.17      5.31 o 
  -6   2   7        7.52        9.34      2.36 o 
  -5   2   7       54.94       53.18      3.69 o 
  -4   2   7       60.82       62.61      3.54 o 
  -3   2   7      331.92      323.42      5.52 o 
  -2   2   7        2.21        2.56      1.02 o 
  -1   2   7        0.02        0.32      0.64 o 
   0   2   7       99.30       87.77      2.34 o 
   1   2   7       84.06       75.23      2.21 o 
   2   2   7     1006.22      983.40     13.28 o 
   3   2   7      589.52      596.53     18.60 o 
   4   2   7      226.69      208.93      9.72 o 
   5   2   7      276.09      289.28     12.40 o 
   6   2   7       34.01       26.47      5.02 o 
   7   2   7       16.41       15.35      3.54 o 
   8   2   7      114.57      117.51      8.27 o 
   9   2   7        7.59        7.09      3.54 o 
  10   2   7        1.54        2.95      3.54 o 
  -9   3   7       24.56       35.43      6.50 o 
  -8   3   7       37.05       28.93      5.90 o 
  -7   3   7       13.43       18.84      3.11 o 
  -6   3   7       75.68       76.31      5.31 o 
  -5   3   7       24.95       23.73      2.95 o 
  -4   3   7       23.57       24.84      2.40 o 
  -3   3   7        3.75        4.55      1.22 o 
  -2   3   7      416.41      421.34      6.34 o 
  -1   3   7       63.45       71.47      4.18 o 
   0   3   7       76.75       82.98      2.43 o 
   1   3   7      566.21      534.00      6.73 o 
   2   3   7      889.71      878.34     14.96 o 
   3   3   7      221.73      229.99      4.33 o 
   4   3   7       69.48       78.50      2.50 o 
   5   3   7       83.97       70.29      3.76 o 
   6   3   7        8.66        8.65      2.09 o 
   7   3   7       34.15       30.99      3.34 o 
   8   3   7       42.66       33.66      5.31 o 
   9   3   7       38.69       26.57      5.31 o 
  10   3   7       11.45       15.94      4.72 o 
  -8   4   7       15.20       20.08      5.31 o 
  -7   4   7        4.12        4.13      2.95 o 
  -6   4   7       17.65       17.71      4.72 o 
  -5   4   7        2.65        4.72      2.95 o 
  -4   4   7        0.29        8.27      2.95 o 
  -3   4   7        0.09        2.66      1.67 o 
  -2   4   7      446.00      447.30      6.66 o 
  -1   4   7       32.14       28.69      2.01 o 
   0   4   7      211.64      220.11      3.41 o 
   1   4   7      135.04      123.30      2.75 o 
   2   4   7        4.41        7.75      3.08 o 
   3   4   7      239.78      245.65      4.62 o 
   4   4   7        4.39        3.93      1.34 o 
   5   4   7        1.53        2.53      1.42 o 
   6   4   7       12.46        9.96      2.27 o 
   7   4   7      123.49       98.87      7.38 o 
   8   4   7        0.14        1.77      2.36 o 
   9   4   7       10.18        2.95      2.95 o 
  10   4   7        3.73        4.72      3.54 o 
  -8   5   7        5.10        4.72      3.54 o 
  -7   5   7       10.13        8.27      4.13 o 
  -6   5   7       12.68       15.94      4.13 o 
  -5   5   7       34.42       31.30      5.31 o 
  -4   5   7        4.48        8.86      3.54 o 
  -3   5   7       65.67       65.08      4.11 o 
  -2   5   7        7.37        2.66      1.67 o 
  -1   5   7      140.81      133.92      5.21 o 
   0   5   7       12.78       13.54      2.27 o 
   1   5   7      239.29      240.23      8.86 o 
   2   5   7      242.92      237.40      6.80 o 
   3   5   7      134.28      134.66      4.60 o 
   4   5   7      187.50      184.08      5.04 o 
   5   5   7      144.83      153.02      4.36 o 
   6   5   7       30.90       39.46      3.53 o 
   7   5   7       25.82       17.73      2.92 o 
   8   5   7        4.55        6.50      2.95 o 
   9   5   7       38.57       41.33      5.90 o 
  10   5   7       41.76       60.23      8.27 o 
  -7   6   7       14.11        7.09      4.72 o 
  -6   6   7       10.83       11.81      4.72 o 
  -5   6   7        8.84       10.63      4.13 o 
  -4   6   7        0.06       -2.95      2.95 o 
  -3   6   7        2.14        3.44      2.27 o 
  -2   6   7       67.41       56.69      5.90 o 
  -1   6   7       71.26       57.87      5.90 o 
   0   6   7      239.92      210.80      9.45 o 
   1   6   7       45.02       46.06      4.72 o 
   2   6   7        8.80        7.68      2.36 o 
   3   6   7      135.15      135.14      5.38 o 
   4   6   7       68.88       61.42      5.90 o 
   5   6   7       14.66       19.81      2.83 o 
   6   6   7      207.10      226.74     11.22 o 
   7   6   7        3.69        5.31      2.95 o 
   8   6   7       17.93       12.40      4.13 o 
   9   6   7        5.37        5.90      3.54 o 
  10   6   7       62.57       53.73      7.68 o 
  -7   7   7       14.01        5.90      4.13 o 
  -6   7   7        0.73        0.00      3.54 o 
  -5   7   7        0.01       -1.18      2.95 o 
  -4   7   7        3.04        1.18      3.54 o 
  -3   7   7       17.13       12.40      4.13 o 
  -2   7   7       13.69       21.85      4.72 o 
  -1   7   7       40.95       38.38      5.31 o 
   0   7   7       66.51       65.54      6.50 o 
   1   7   7       73.73       80.90      6.50 o 
   2   7   7       23.03       30.70      4.72 o 
   3   7   7       33.17       34.84      4.72 o 
   4   7   7       34.57       27.43      4.72 o 
   5   7   7       52.55       57.96      4.37 o 
   6   7   7       16.22       12.40      4.13 o 
   7   7   7        0.46        3.54      2.95 o 
  -6   8   7        3.40        2.95      3.54 o 
  -5   8   7        6.20        7.09      4.72 o 
  -4   8   7        5.01        2.36      3.54 o 
  -3   8   7        8.35        1.18      2.95 o 
  -2   8   7        0.48       -2.95      2.36 o 
  -1   8   7        0.77        2.95      3.54 o 
   0   8   7        0.03        0.59      2.36 o 
   1   8   7       45.59       45.47      5.90 o 
   2   8   7        7.61       10.04      3.54 o 
   3   8   7      278.71      247.41     11.22 o 
   4   8   7      109.73      124.59      8.27 o 
   5   8   7      128.00      124.17      6.22 o 
   6   8   7        4.92        7.09      3.54 o 
   7   8   7        7.58        9.45      4.13 o 
   8   8   7       32.15       33.07      6.50 o 
  -4   9   7        4.80        6.50      4.13 o 
  -3   9   7        0.21       -0.59      2.95 o 
  -2   9   7        0.27        0.00      2.95 o 
  -1   9   7        0.03       -4.13      2.95 o 
   0   9   7       14.75       11.22      4.13 o 
   1   9   7       31.40       30.70      5.31 o 
   2   9   7      280.19      278.71     12.99 o 
   3   9   7        4.36        2.36      2.95 o 
   4   9   7       38.41       45.47      6.50 o 
   5   9   7       61.42       63.50      5.21 o 
   6   9   7       25.42       31.89      6.50 o 
   7   9   7       19.75       28.93      5.90 o 
  -3  10   7        0.02        0.00      3.54 o 
  -2  10   7        0.12        3.54      3.54 o 
  -1  10   7        3.34        4.13      4.13 o 
   0  10   7        3.54        6.50      3.54 o 
   1  10   7        5.62        2.36      3.54 o 
   2  10   7        0.00        2.95      2.95 o 
   3  10   7       28.01       25.98      5.31 o 
   4  10   7        1.32        1.18      2.95 o 
   6  10   7        0.37       -0.59      2.95 o 
   0  11   7       51.82       33.07      6.50 o 
   1  11   7        7.30        7.68      4.72 o 
   2  11   7        2.90        3.54      3.54 o 
   3  11   7        2.36       -0.59      3.54 o 
  -4 -10   8        3.81        3.54      3.54 o 
  -3 -10   8       35.94       36.61      7.09 o 
  -2 -10   8       11.90       16.53      5.31 o 
  -1 -10   8        0.41       -1.18      2.95 o 
   0 -10   8        4.79        7.68      4.13 o 
   1 -10   8        0.33       -0.59      2.95 o 
   2 -10   8        2.49        1.18      3.54 o 
  -6  -9   8       30.38       38.97      7.09 o 
  -5  -9   8        2.53        4.72      4.13 o 
  -4  -9   8        6.66        5.90      4.13 o 
  -3  -9   8       18.56       14.76      4.72 o 
  -2  -9   8       12.00        7.68      4.13 o 
  -1  -9   8       12.73        4.13      3.54 o 
   0  -9   8       20.01       17.12      4.72 o 
   1  -9   8        1.67        2.36      3.54 o 
   2  -9   8       10.95       11.81      4.13 o 
   3  -9   8        0.27        0.59      2.95 o 
   4  -9   8        0.20       -4.43      2.95 o 
  -7  -8   8        1.98        1.18      3.54 o 
  -6  -8   8        2.38        0.70      2.27 o 
  -5  -8   8        3.69        1.25      2.07 o 
  -4  -8   8        5.27        0.33      2.36 o 
  -3  -8   8        3.93        1.64      1.98 o 
  -2  -8   8       23.05       31.43      3.03 o 
  -1  -8   8       61.11       57.17      4.59 o 
   0  -8   8       37.36       38.82     10.04 o 
   1  -8   8       50.43       53.73      6.50 o 
   2  -8   8       49.99       51.96      6.50 o 
   3  -8   8        4.41        8.27      4.13 o 
   4  -8   8        0.80       -0.59      2.95 o 
  -8  -7   8       18.72       28.93      6.50 o 
  -7  -7   8       41.16       42.51      6.50 o 
  -6  -7   8       19.59       14.76      4.13 o 
  -5  -7   8       19.12       15.94      4.13 o 
  -4  -7   8       31.61       30.09      3.69 o 
  -3  -7   8      370.41      358.24      8.40 o 
  -2  -7   8       15.75       19.88      2.60 o 
  -1  -7   8      107.15      106.01      5.43 o 
   0  -7   8        1.54        2.95      2.36 o 
   1  -7   8      336.00      322.25      8.97 o 
   2  -7   8       70.18       69.82      9.45 o 
   3  -7   8      261.15      264.27      8.13 o 
   4  -7   8        0.69       -1.77      2.36 o 
  -8  -6   8        3.02       10.63      4.13 o 
  -7  -6   8       34.04       43.70      6.50 o 
  -6  -6   8       10.61       17.12      4.13 o 
  -5  -6   8       86.94       90.93      7.68 o 
  -4  -6   8       74.54       84.44      7.09 o 
  -3  -6   8       74.42       63.54      4.59 o 
  -2  -6   8        9.62        8.21      1.91 o 
  -1  -6   8      174.02      194.24     11.22 o 
   0  -6   8       86.42       87.39      4.79 o 
   1  -6   8      127.87      122.63      5.21 o 
   2  -6   8      207.56      207.19     11.22 o 
   3  -6   8     1291.48     1378.18     20.46 o 
   4  -6   8      247.52      265.54      8.13 o 
   5  -6   8        0.06       -1.77      2.36 o 
   6  -6   8        2.50        2.95      2.36 o 
   7  -6   8       15.88        9.45      3.54 o 
   8  -6   8        0.09       -2.95      2.95 o 
  -9  -5   8        5.52        0.59      3.54 o 
  -8  -5   8        0.42       -3.54      2.36 o 
  -7  -5   8        1.67        3.54      2.95 o 
  -6  -5   8      116.74       79.71      7.68 o 
  -5  -5   8      190.48      177.14     10.04 o 
  -4  -5   8       19.17       13.58      3.54 o 
  -3  -5   8      365.74      370.19     10.04 o 
  -2  -5   8      927.33      938.27     21.85 o 
  -1  -5   8       68.68       82.67      4.18 o 
   0  -5   8        6.35       10.65      2.36 o 
   1  -5   8      268.63      260.52     10.33 o 
   2  -5   8      438.56      432.81      9.39 o 
   3  -5   8        1.15        0.00      2.36 o 
   4  -5   8       14.54       10.25      2.27 o 
   5  -5   8        9.33        8.86      2.95 o 
   6  -5   8       17.05       23.62      4.72 o 
   7  -5   8        7.72        6.50      2.95 o 
   8  -5   8        1.34        3.54      2.95 o 
  -9  -4   8        1.35        7.09      3.54 o 
  -8  -4   8        5.50        2.95      2.95 o 
  -7  -4   8       45.90       33.66      5.90 o 
  -6  -4   8      782.78      803.05     22.44 o 
  -5  -4   8      208.95      224.38     10.63 o 
  -4  -4   8      235.54      255.09     10.63 o 
  -3  -4   8      130.01      130.52      5.63 o 
  -2  -4   8        3.31        2.95      1.77 o 
  -1  -4   8      112.79      126.36      7.09 o 
   0  -4   8      289.75      302.54      7.30 o 
   1  -4   8      136.31      145.02      4.96 o 
   2  -4   8       18.17       24.71      2.27 o 
   3  -4   8       97.29      102.53      4.37 o 
   4  -4   8      336.90      340.94      8.07 o 
   5  -4   8      316.47      304.69     12.40 o 
   6  -4   8      777.89      775.89     21.85 o 
   7  -4   8       51.75       44.29      5.90 o 
   8  -4   8        5.14        4.72      2.95 o 
   9  -4   8        0.56        2.95      2.95 o 
  -9  -3   8       54.85       47.24      7.09 o 
  -8  -3   8        7.06        5.31      3.54 o 
  -7  -3   8        7.44       13.58      4.13 o 
  -6  -3   8        2.41        1.77      2.36 o 
  -5  -3   8      158.92      164.15      8.86 o 
  -4  -3   8      285.26      276.94     11.22 o 
  -3  -3   8       11.88       15.23      2.27 o 
  -2  -3   8      108.15      108.65      6.50 o 
  -1  -3   8        1.61        7.09      2.36 o 
   0  -3   8      351.26      366.69     11.22 o 
   1  -3   8      534.66      565.76      9.75 o 
   2  -3   8      134.11      154.34      4.54 o 
   3  -3   8       21.82       23.60      3.54 o 
   4  -3   8       22.65       25.07      2.27 o 
   5  -3   8      246.32      246.82     10.63 o 
   6  -3   8      409.13      436.36     15.35 o 
   7  -3   8      478.62      490.10     17.71 o 
   8  -3   8      174.79      181.28     11.22 o 
   9  -3   8       28.56       38.38      6.50 o 
  -9  -2   8        5.70        2.95      3.54 o 
  -8  -2   8      140.89      173.60     11.22 o 
  -7  -2   8      141.58      132.86      8.86 o 
  -6  -2   8        0.41       -2.36      1.77 o 
  -5  -2   8      104.53       96.84      6.50 o 
  -4  -2   8      205.48      208.44      8.86 o 
  -3  -2   8       10.47       16.45      2.27 o 
  -2  -2   8      929.13      987.87     20.67 o 
  -1  -2   8      325.70      341.30     10.63 o 
   0  -2   8     1260.69     1348.07     24.80 o 
   1  -2   8     1599.11     1626.51     18.91 o 
   2  -2   8        1.49        5.02      1.25 o 
   3  -2   8      959.31     1129.50     18.01 o 
   4  -2   8      158.77      159.95      4.72 o 
   5  -2   8      326.84      331.85     12.40 o 
   6  -2   8      113.47      115.14      7.68 o 
   7  -2   8       33.07       37.79      5.31 o 
   8  -2   8      113.60      134.63      9.45 o 
   9  -2   8        8.12       17.12      4.72 o 
  10  -2   8        1.69       -1.18      2.95 o 
  -9  -1   8        0.30       -2.36      2.95 o 
  -8  -1   8        2.46        0.59      2.95 o 
  -7  -1   8        2.79        2.95      2.95 o 
  -6  -1   8       66.41       64.95      6.50 o 
  -5  -1   8        1.99       -2.66      1.77 o 
  -4  -1   8      221.48      217.89      9.45 o 
  -3  -1   8       11.79        8.75      1.84 o 
  -2  -1   8      698.35      737.72     12.27 o 
  -1  -1   8      175.68      147.62      6.50 o 
   0  -1   8     1321.58     1419.18     18.16 o 
   1  -1   8      119.58      137.97      4.37 o 
   2  -1   8       49.53       43.32      2.69 o 
   3  -1   8       16.55       12.84      1.84 o 
   4  -1   8      124.93      150.30      5.21 o 
   5  -1   8        0.11        0.59      1.18 o 
   6  -1   8       27.22       31.30      4.72 o 
   7  -1   8        2.92        2.95      2.36 o 
   8  -1   8        3.96        4.13      2.36 o 
   9  -1   8       46.46       55.51      7.09 o 
  10  -1   8       14.72       13.58      4.72 o 
  -9   0   8       14.50       15.35      4.72 o 
  -8   0   8       17.12       18.83      3.53 o 
  -7   0   8      105.80      111.96      5.85 o 
  -6   0   8       52.70       49.17      3.95 o 
  -5   0   8      335.04      365.11      9.39 o 
  -4   0   8       98.34      103.66      4.37 o 
  -3   0   8      121.71      126.42      4.37 o 
  -2   0   8      805.77      830.20     10.74 o 
  -1   0   8        1.07        1.99      0.78 o 
   0   0   8       97.74       99.33      3.76 o 
   1   0   8     2404.55     2569.74     28.16 o 
   2   0   8       15.96       14.76      1.84 o 
   3   0   8       93.03       92.83      3.95 o 
   4   0   8      258.30      304.21     13.29 o 
   5   0   8      137.85      121.65      5.01 o 
   6   0   8      703.04      723.14     13.34 o 
   7   0   8     1179.05     1224.66     28.93 o 
   8   0   8        0.05        1.18      2.36 o 
   9   0   8       52.85       42.51      6.50 o 
  10   0   8       22.86       35.43      6.50 o 
  -9   1   8        3.04        4.13      2.51 o 
  -8   1   8        7.19        3.60      2.66 o 
  -7   1   8        0.27        1.48      1.67 o 
  -6   1   8       27.80       27.87      5.61 o 
  -5   1   8        2.13        1.69      2.66 o 
  -4   1   8        1.01        0.89      1.48 o 
  -3   1   8      109.40      105.12      3.17 o 
  -2   1   8       17.60       18.18      1.30 o 
  -1   1   8      312.87      329.33      5.31 o 
   0   1   8      613.68      608.17      7.44 o 
   1   1   8     1895.59     1953.67     20.17 o 
   2   1   8       85.98       90.33      5.02 o 
   3   1   8       77.39      104.85      3.95 o 
   4   1   8        9.13        7.11      3.54 o 
   5   1   8      171.52      185.64      6.50 o 
   6   1   8      212.06      183.17      9.15 o 
   7   1   8      195.62      207.85     10.63 o 
   8   1   8      438.16      442.86     16.53 o 
   9   1   8       22.39       17.12      4.72 o 
  10   1   8        5.80        5.90      3.54 o 
  -9   2   8        2.23        2.79      2.27 o 
  -8   2   8        9.58        6.50      2.51 o 
  -7   2   8        0.08        0.30      1.67 o 
  -6   2   8        2.67        4.07      1.84 o 
  -5   2   8        8.76        9.48      2.09 o 
  -4   2   8       39.57       48.49      3.11 o 
  -3   2   8      822.41      871.41     10.63 o 
  -2   2   8     1972.68     2067.10     19.29 o 
  -1   2   8      201.06      218.49      3.66 o 
   0   2   8       69.71       55.72      2.14 o 
   1   2   8       96.47       98.54      2.62 o 
   2   2   8       46.08       42.56      2.40 o 
   3   2   8       68.44       77.11      3.84 o 
   4   2   8       36.52       41.06      2.92 o 
   5   2   8      350.17      352.85     18.01 o 
   6   2   8       38.84       38.70      3.34 o 
   7   2   8        2.26        1.25      3.25 o 
   8   2   8        0.00       -1.18      2.36 o 
   9   2   8       65.29       62.00      7.68 o 
  10   2   8       14.72       13.58      4.72 o 
  -9   3   8        2.98       10.04      4.72 o 
  -8   3   8        4.35       10.63      4.13 o 
  -7   3   8       25.03       17.71      4.72 o 
  -6   3   8        1.88        0.89      1.67 o 
  -5   3   8      196.82      198.59      6.80 o 
  -4   3   8      150.80      142.14      5.11 o 
  -3   3   8      106.70      114.84      3.45 o 
  -2   3   8      226.61      218.43      4.42 o 
  -1   3   8      234.42      264.29      3.96 o 
   0   3   8        7.01        7.78      0.96 o 
   1   3   8     1033.90     1055.67     11.07 o 
   2   3   8      532.55      509.30      7.86 o 
   3   3   8     1028.47     1104.10     12.64 o 
   4   3   8      128.14      133.91      5.90 o 
   5   3   8       19.69       23.94      3.84 o 
   6   3   8       12.64       13.94      2.27 o 
   7   3   8      406.63      366.55      9.58 o 
   8   3   8       55.65       50.19      6.50 o 
   9   3   8        5.30       10.04      3.54 o 
  10   3   8        0.12        3.54      2.95 o 
  -8   4   8       23.40       33.07      6.50 o 
  -7   4   8        0.06        2.36      2.95 o 
  -6   4   8       23.20       25.39      5.31 o 
  -5   4   8        0.04        5.31      2.95 o 
  -4   4   8     1396.11     1384.08     30.11 o 
  -3   4   8        0.25       -0.30      1.67 o 
  -2   4   8        0.08        0.00      1.67 o 
  -1   4   8        4.11        4.43      1.67 o 
   0   4   8     1039.39     1020.61      9.17 o 
   1   4   8        6.80        6.75      0.96 o 
   2   4   8     3356.62     3469.54     29.43 o 
   3   4   8        2.54        1.94      1.35 o 
   4   4   8      270.83      293.22      5.50 o 
   5   4   8        1.09        1.35      1.42 o 
   6   4   8       38.12       28.93      3.11 o 
   7   4   8        0.21        0.93      1.77 o 
   8   4   8       12.31        9.45      3.54 o 
   9   4   8        0.24        0.00      2.95 o 
  10   4   8        3.70        9.45      4.13 o 
  -8   5   8        0.77        8.27      4.72 o 
  -7   5   8        2.94        1.77      3.54 o 
  -6   5   8       44.19       38.97      6.50 o 
  -5   5   8       11.93       -0.59      2.95 o 
  -4   5   8      142.05      148.80      9.45 o 
  -3   5   8     1524.46     1620.74     50.49 o 
  -2   5   8       20.38       24.11      3.11 o 
  -1   5   8       18.71       22.83      2.92 o 
   0   5   8      634.67      652.50     12.27 o 
   1   5   8        0.74        0.59      1.25 o 
   2   5   8       16.07       14.71      2.36 o 
   3   5   8       68.67       66.48     10.04 o 
   4   5   8        0.80        1.77      1.11 o 
   5   5   8       39.96       41.79      6.50 o 
   6   5   8       15.35       15.42      2.69 o 
   7   5   8       16.78       10.88      2.27 o 
   8   5   8        0.28        0.00      2.36 o 
   9   5   8       16.66       14.76      4.13 o 
  10   5   8       76.32       93.89      9.45 o 
  -7   6   8        0.34        1.18      3.54 o 
  -6   6   8       88.35      102.74     10.04 o 
  -5   6   8      119.84      122.23      9.45 o 
  -4   6   8       21.69       27.75      5.31 o 
  -3   6   8       45.10       46.59      3.95 o 
  -2   6   8      322.54      361.46      9.81 o 
  -1   6   8       65.36       59.59      4.18 o 
   0   6   8      105.95      119.04      5.43 o 
   1   6   8      103.22      112.76      5.21 o 
   2   6   8      110.58      100.00      4.96 o 
   3   6   8        2.83        4.43      1.67 o 
   4   6   8       45.45       40.90      3.26 o 
   5   6   8      369.36      382.63     15.35 o 
   6   6   8      193.70      192.50     10.63 o 
   7   6   8        5.38       11.22      3.54 o 
  -6   7   8       14.69       10.04      4.13 o 
  -5   7   8       33.43       21.26      5.31 o 
  -4   7   8       42.25       51.96      7.09 o 
  -3   7   8        1.25       -4.43      2.95 o 
  -2   7   8        1.71        2.36      2.66 o 
  -1   7   8      126.03      118.69      8.27 o 
   0   7   8       10.49       12.40      3.54 o 
   1   7   8      150.01      139.94      8.27 o 
   2   7   8       21.85       23.98      3.11 o 
   3   7   8       91.21       88.94      4.96 o 
   4   7   8        1.68        1.90      4.13 o 
   5   7   8       50.20       59.64      7.09 o 
   6   7   8       66.20       80.90      7.68 o 
   7   7   8        5.52        1.77      2.95 o 
   8   7   8       23.32       25.39      5.31 o 
  -5   8   8        1.72        4.13      3.54 o 
  -4   8   8        0.05       -4.13      2.95 o 
  -3   8   8        7.03        5.31      3.54 o 
  -2   8   8       10.31        9.74      2.92 o 
  -1   8   8       16.49       10.63      4.13 o 
   0   8   8       30.71       30.70      5.31 o 
   1   8   8       17.20       10.63      3.54 o 
   2   8   8       79.93       87.39      7.09 o 
   3   8   8      228.07      218.32      8.07 o 
   4   8   8        1.60        2.07      2.09 o 
   5   8   8       24.37       23.03      5.31 o 
   6   8   8       59.12       47.83      6.50 o 
   7   8   8        2.17       -0.59      2.95 o 
   8   8   8       19.38       16.53      5.31 o 
  -4   9   8        5.96        2.36      4.13 o 
  -3   9   8        6.33        7.68      4.13 o 
  -2   9   8       43.46       42.51      6.50 o 
  -1   9   8        3.44        6.50      4.13 o 
   0   9   8       18.46       21.85      5.31 o 
   1   9   8        0.03       -0.59      2.95 o 
   2   9   8       10.57        8.86      3.54 o 
   3   9   8       75.04       86.80      7.68 o 
   4   9   8       72.50       75.56     13.88 o 
   5   9   8       16.28       16.53      4.72 o 
   6   9   8        0.04        8.27      4.13 o 
   7   9   8       33.29       33.66      7.09 o 
  -2  10   8        4.19        8.86      4.13 o 
  -1  10   8        2.92        0.59      3.54 o 
   0  10   8        0.67        0.00      2.95 o 
   1  10   8       98.30      106.29      9.45 o 
   2  10   8        1.80        0.59      3.54 o 
   3  10   8       28.02       24.21      5.31 o 
   4  10   8        2.84        2.36      2.51 o 
   5  10   8        9.27       14.17      5.31 o 
   6  10   8        0.18        0.59      2.95 o 
   1  11   8        2.47        3.54      3.54 o 
   2  11   8        1.31        2.95      3.54 o 
  -3 -10   9       21.31       23.03      6.50 o 
  -2 -10   9       11.94       10.04      4.72 o 
  -1 -10   9       11.16        7.09      4.72 o 
   0 -10   9       27.69       26.57      5.90 o 
   1 -10   9        7.84       12.40      5.31 o 
   2 -10   9        2.43        7.09      4.72 o 
  -5  -9   9       21.98       20.08      5.90 o 
  -4  -9   9       22.95       30.70      6.50 o 
  -3  -9   9        9.83        8.86      4.13 o 
  -2  -9   9       28.14       25.98      5.90 o 
  -1  -9   9       73.95       72.04      8.27 o 
   0  -9   9       17.41       20.08      5.31 o 
   1  -9   9        6.23        5.31      3.54 o 
   2  -9   9        6.79        8.27      4.13 o 
   3  -9   9        3.04        1.77      3.54 o 
  -6  -8   9       10.94       12.40      4.13 o 
  -5  -8   9       45.30       41.84      7.09 o 
  -4  -8   9       35.15       45.49      6.20 o 
  -3  -8   9       38.55       51.02      3.97 o 
  -2  -8   9      301.55      314.24      8.28 o 
  -1  -8   9       89.42       90.22      8.56 o 
   0  -8   9        0.05       -0.07      3.25 o 
   1  -8   9        8.30        8.16      2.27 o 
   2  -8   9       40.86       47.24      5.90 o 
   3  -8   9        3.16       -0.59      2.95 o 
  -7  -7   9        2.24        2.36      3.54 o 
  -6  -7   9       36.44       41.33      5.90 o 
  -5  -7   9       12.59       13.58      4.13 o 
  -4  -7   9        0.39        0.20      1.84 o 
  -3  -7   9      103.64       83.46      4.43 o 
  -2  -7   9      136.63      127.00      5.09 o 
  -1  -7   9      165.96      167.19      7.97 o 
   0  -7   9       63.45       52.92      4.43 o 
   1  -7   9        0.04       -0.30      1.67 o 
   2  -7   9        0.91        0.52      1.52 o 
   3  -7   9      293.10      285.79      8.77 o 
   4  -7   9        0.16       -1.18      1.77 o 
   5  -7   9       24.80       23.62      4.72 o 
  -8  -6   9        0.69        1.77      3.54 o 
  -7  -6   9       32.80       38.38      6.50 o 
  -6  -6   9        0.23        1.77      2.95 o 
  -5  -6   9       49.17       54.91      6.50 o 
  -4  -6   9       24.50       29.52      5.31 o 
  -3  -6   9       60.11       62.52      4.54 o 
  -2  -6   9      837.50      748.12     12.39 o 
  -1  -6   9       12.14       17.31      2.92 o 
   0  -6   9      197.94      197.66      8.27 o 
   1  -6   9       61.55       61.38      6.50 o 
   2  -6   9       28.74       35.61      5.31 o 
   3  -6   9      439.79      447.41     21.26 o 
   4  -6   9      158.91      150.57      8.86 o 
   5  -6   9        9.63       10.63      3.54 o 
   6  -6   9        1.32        5.90      2.95 o 
   7  -6   9       42.58       59.05      7.09 o 
   8  -6   9        3.26        4.13      2.95 o 
  -8  -5   9        0.05        0.00      2.95 o 
  -7  -5   9      135.63      131.09      9.45 o 
  -6  -5   9        0.03        0.00      2.36 o 
  -5  -5   9       65.67       53.14      5.90 o 
  -4  -5   9        1.26       -1.18      2.36 o 
  -3  -5   9        0.14        0.30      1.67 o 
  -2  -5   9        5.05        5.90      2.95 o 
  -1  -5   9      537.75      548.42     11.48 o 
   0  -5   9        8.72        3.41      3.84 o 
   1  -5   9     1162.03     1157.88     24.80 o 
   2  -5   9       28.00       31.34      2.92 o 
   3  -5   9      195.13      181.79     12.10 o 
   4  -5   9        0.95       -0.59      1.77 o 
   5  -5   9       28.17       30.11      4.72 o 
   6  -5   9        0.82        2.36      2.36 o 
   7  -5   9      129.63      148.80     10.04 o 
   8  -5   9        1.93        1.77      2.95 o 
  -9  -4   9       22.37        9.45      4.13 o 
  -8  -4   9       16.64       17.71      4.72 o 
  -7  -4   9        0.04       -3.54      2.36 o 
  -6  -4   9       42.19       54.32      6.50 o 
  -5  -4   9        5.45        4.13      2.95 o 
  -4  -4   9      142.84      135.81      8.27 o 
  -3  -4   9        7.99        6.79      2.09 o 
  -2  -4   9        3.37        2.36      2.36 o 
  -1  -4   9       81.38       59.05      5.31 o 
   0  -4   9       19.12       19.79      2.51 o 
   1  -4   9        0.11       -0.25      1.77 o 
   2  -4   9      121.50      128.88      4.79 o 
   3  -4   9       86.00       81.00      3.95 o 
   4  -4   9      247.43      232.65     10.04 o 
   5  -4   9        0.48        0.59      1.77 o 
   6  -4   9       27.92       25.98      4.72 o 
   7  -4   9       92.23       93.89      8.27 o 
   8  -4   9       74.76       64.36      7.68 o 
   9  -4   9        8.51        7.09      3.54 o 
  -9  -3   9       13.97       16.53      5.31 o 
  -8  -3   9      186.92      187.18     11.81 o 
  -7  -3   9       13.83       12.99      4.13 o 
  -6  -3   9       28.25       37.79      5.90 o 
  -5  -3   9      201.90      209.62     10.63 o 
  -4  -3   9       74.29       70.27      5.90 o 
  -3  -3   9        1.02        0.30      1.48 o 
  -2  -3   9       63.16       47.83      4.72 o 
  -1  -3   9      559.20      589.30     15.94 o 
   0  -3   9        7.94        4.72      2.36 o 
   1  -3   9        8.20       10.75      2.07 o 
   2  -3   9       37.68       32.49      2.95 o 
   3  -3   9       25.42       22.68      2.27 o 
   4  -3   9       14.20       18.30      3.54 o 
   5  -3   9      616.76      648.35     18.90 o 
   6  -3   9      287.51      265.72     11.81 o 
   7  -3   9       58.48       50.19      5.90 o 
   8  -3   9       40.49       38.97      5.90 o 
   9  -3   9       90.42       93.30      9.45 o 
  -9  -2   9        0.41       -3.54      2.36 o 
  -8  -2   9        2.24        5.31      3.54 o 
  -7  -2   9      311.37      331.85     14.76 o 
  -6  -2   9       26.15       28.93      4.72 o 
  -5  -2   9       25.39       28.34      4.72 o 
  -4  -2   9       24.74       19.49      3.54 o 
  -3  -2   9      437.24      417.94      9.58 o 
  -2  -2   9      418.68      415.70     12.40 o 
  -1  -2   9        9.64       10.63      2.95 o 
   0  -2   9      950.24     1016.81     21.26 o 
   1  -2   9      416.42      419.50     13.58 o 
   2  -2   9       20.85       19.42      1.84 o 
   3  -2   9      193.27      181.41      4.47 o 
   4  -2   9        8.44       11.81      2.95 o 
   5  -2   9      572.21      558.59     17.12 o 
   6  -2   9       22.25       30.11      4.72 o 
   7  -2   9      230.27      216.71     11.22 o 
   8  -2   9        6.24        8.27      3.54 o 
   9  -2   9        5.81        4.72      2.95 o 
  10  -2   9        1.36        1.77      2.95 o 
  -9  -1   9       12.30       15.94      5.31 o 
  -8  -1   9        0.73        2.36      2.95 o 
  -7  -1   9        0.94       -2.66      1.77 o 
  -6  -1   9       32.81       42.51      5.31 o 
  -5  -1   9        9.67        6.50      2.95 o 
  -4  -1   9      532.12      525.53     15.35 o 
  -3  -1   9        9.50        8.08      2.36 o 
  -2  -1   9      167.50      162.63      5.38 o 
  -1  -1   9        0.10        2.95      1.77 o 
   0  -1   9     1677.48     1775.31     50.49 o 
   1  -1   9      180.39      157.56      9.74 o 
   2  -1   9     2834.22     2902.20     39.27 o 
   3  -1   9      113.70      108.64      5.61 o 
   4  -1   9      166.15      156.38      5.61 o 
   5  -1   9      542.62      543.53     11.48 o 
   6  -1   9       13.85       11.22      3.54 o 
   7  -1   9       30.73       23.03      4.72 o 
   8  -1   9        0.41        1.18      2.36 o 
   9  -1   9        0.02        0.00      2.36 o 
  10  -1   9        5.03        0.00      2.95 o 
  -9   0   9       14.20       20.67      5.31 o 
  -8   0   9        3.06        4.19      2.66 o 
  -7   0   9        2.44        4.13      2.09 o 
  -6   0   9       76.92       69.68     10.04 o 
  -5   0   9      294.37      272.40     11.51 o 
  -4   0   9        0.21        0.59      1.25 o 
  -3   0   9      197.58      201.06      5.85 o 
  -2   0   9       13.45       11.64      1.30 o 
  -1   0   9      373.90      348.69      5.88 o 
   0   0   9      132.60      120.14      4.37 o 
   1   0   9      114.09      104.40      4.11 o 
   2   0   9      111.85      110.81      4.37 o 
   3   0   9       82.62       90.93      3.95 o 
   4   0   9      166.73      171.90     15.65 o 
   5   0   9      930.58      906.81     15.24 o 
   6   0   9      280.91      271.83      8.13 o 
   7   0   9      116.38      112.19      8.27 o 
   8   0   9       11.90       11.81      4.13 o 
   9   0   9        7.65        9.45      3.54 o 
  10   0   9        0.77        1.77      3.54 o 
  -9   1   9        0.41        2.02      3.84 o 
  -8   1   9        0.00        2.36      2.09 o 
  -7   1   9       16.70       17.14      3.11 o 
  -6   1   9        8.94       10.86      2.51 o 
  -5   1   9       50.73       52.19      6.50 o 
  -4   1   9       43.66       45.96      5.31 o 
  -3   1   9      281.24      287.61      5.63 o 
  -2   1   9      755.81      734.46      8.26 o 
  -1   1   9      470.01      452.32      7.09 o 
   0   1   9      111.14      109.94      3.03 o 
   1   1   9      166.07      159.57      4.21 o 
   2   1   9      582.40      570.81     10.17 o 
   3   1   9      867.53      848.21     13.34 o 
   4   1   9      489.10      485.46      9.81 o 
   5   1   9      696.98      647.76     13.88 o 
   6   1   9      293.58      314.00      8.55 o 
   7   1   9      120.73      119.28      8.27 o 
   8   1   9      160.22      141.12      9.45 o 
   9   1   9       49.86       41.33      6.50 o 
  10   1   9        2.73       -0.59      2.36 o 
  -9   2   9        9.47        5.31      4.13 o 
  -8   2   9        8.59        9.18      2.69 o 
  -7   2   9        4.71        1.48      2.09 o 
  -6   2   9       43.84       49.73      6.50 o 
  -5   2   9      114.91       96.15      4.96 o 
  -4   2   9        1.29        3.54      1.67 o 
  -3   2   9       21.41       21.47      1.80 o 
  -2   2   9       54.03       56.53      2.60 o 
  -1   2   9       55.43       42.84      2.14 o 
   0   2   9        4.15        2.29      0.76 o 
   1   2   9       28.53       33.75      1.65 o 
   2   2   9      462.17      478.27      6.19 o 
   3   2   9     1297.60     1304.11     31.59 o 
   4   2   9       24.22       23.15      2.27 o 
   5   2   9      550.81      496.39     20.08 o 
   6   2   9      534.93      541.88     11.48 o 
   7   2   9        5.30        4.72      2.95 o 
   8   2   9      172.81      164.15     10.04 o 
   9   2   9       18.81       12.99      4.13 o 
  10   2   9       53.59       62.00      8.27 o 
  -8   3   9        0.59        3.54      2.95 o 
  -7   3   9        1.71        0.00      2.36 o 
  -6   3   9        0.13        0.00      2.36 o 
  -5   3   9       59.11       56.77      4.72 o 
  -4   3   9        4.07        0.66      1.52 o 
  -3   3   9        3.55        4.78      1.22 o 
  -2   3   9       83.06       74.91      2.78 o 
  -1   3   9      174.50      167.30      3.26 o 
   0   3   9        1.31        1.64      0.91 o 
   1   3   9      670.54      659.22      8.23 o 
   2   3   9       14.13       13.02      1.15 o 
   3   3   9       22.61       26.17      2.18 o 
   4   3   9       11.59       15.34      2.09 o 
   5   3   9      233.12      236.68     18.01 o 
   6   3   9      240.87      241.56      7.52 o 
   7   3   9        6.49        7.73      2.09 o 
   8   3   9      100.38      112.19      8.86 o 
   9   3   9       30.42       48.42      6.50 o 
  10   3   9       13.87       20.67      5.31 o 
  -8   4   9        0.05        7.09      3.54 o 
  -7   4   9        1.14        4.13      3.54 o 
  -6   4   9        4.47        4.13      2.95 o 
  -5   4   9       35.92       29.52      5.31 o 
  -4   4   9       27.67       19.49      4.13 o 
  -3   4   9        0.00       -2.11      1.42 o 
  -2   4   9       86.34       92.67      7.68 o 
  -1   4   9       98.09       97.13      4.59 o 
   0   4   9      363.79      362.28      8.32 o 
   1   4   9        3.61        3.25      1.18 o 
   2   4   9       95.67       92.74      2.96 o 
   3   4   9       50.48       45.53      2.27 o 
   4   4   9       33.10       35.37      2.83 o 
   5   4   9       38.08       36.87      3.11 o 
   6   4   9        9.32        6.10      1.84 o 
   7   4   9      220.06      221.66      7.72 o 
   8   4   9       28.68       27.16      5.31 o 
   9   4   9        6.11        6.50      3.54 o 
  10   4   9       18.24       21.85      5.90 o 
  -7   5   9        1.56        0.59      3.54 o 
  -6   5   9        2.77        0.59      2.95 o 
  -5   5   9       26.80       32.48      5.90 o 
  -4   5   9       70.32       59.05      6.50 o 
  -3   5   9       10.45        9.90      2.69 o 
  -2   5   9       16.56       15.24      2.69 o 
  -1   5   9        1.64        1.48      1.67 o 
   0   5   9       90.97       85.73      5.02 o 
   1   5   9       74.38       74.26      4.11 o 
   2   5   9       97.10       96.85      7.09 o 
   3   5   9        1.57        0.59      1.25 o 
   4   5   9       62.72       65.54      6.50 o 
   5   5   9       90.41       99.18      4.96 o 
   6   5   9        4.16        3.48      1.84 o 
   7   5   9      146.44      142.98      7.38 o 
   8   5   9       11.11        6.50      3.54 o 
   9   5   9       15.25       14.76      4.72 o 
  10   5   9        1.51        1.77      2.95 o 
  -7   6   9       14.71       17.12      5.90 o 
  -6   6   9        6.53        4.13      3.54 o 
  -5   6   9       10.75        5.31      3.54 o 
  -4   6   9        0.53       -3.54      2.36 o 
  -3   6   9      113.58      121.05      8.86 o 
  -2   6   9        3.85        8.27      2.51 o 
  -1   6   9       20.31       16.77      2.69 o 
   0   6   9        3.76        0.98      1.84 o 
   1   6   9       62.16       68.68      4.72 o 
   2   6   9        2.02        1.77      1.67 o 
   3   6   9       54.96       52.47      3.69 o 
   5   6   9       25.41       22.44      4.72 o 
   6   6   9        0.09       -1.77      2.36 o 
   7   6   9        0.03        1.77      2.95 o 
  -6   7   9        0.27       -2.36      2.95 o 
  -5   7   9        1.00       -0.59      2.95 o 
  -4   7   9       16.07       21.26      5.31 o 
  -3   7   9        0.16        1.77      2.95 o 
  -2   7   9       27.94       27.02      4.43 o 
  -1   7   9        5.46        3.54      2.09 o 
   0   7   9        0.02        0.72      1.84 o 
   1   7   9        0.08        0.89      1.67 o 
   2   7   9        0.52        0.89      1.67 o 
   3   7   9        0.32       -1.10      3.54 o 
   4   7   9      133.12      147.03     10.04 o 
   5   7   9       93.95       82.67      8.27 o 
   6   7   9       21.76       18.30      4.72 o 
   7   7   9       38.51       31.30      5.90 o 
   8   7   9       64.04       70.27      8.27 o 
  -5   8   9        3.91        4.72      3.54 o 
  -4   8   9       16.61        8.27      4.13 o 
  -3   8   9       22.24       14.17      4.72 o 
  -2   8   9        6.49        5.80      4.43 o 
  -1   8   9       31.79       23.68      3.76 o 
   0   8   9        6.34        5.80      2.27 o 
   1   8   9       77.49       86.89      5.38 o 
   2   8   9       75.06       71.55      4.96 o 
   3   8   9       18.31       18.71      3.11 o 
   4   8   9       36.74       40.74      6.50 o 
   5   8   9       67.68       65.54      7.68 o 
   6   8   9       14.75        7.68      3.54 o 
   7   8   9       14.82        8.27      4.13 o 
   8   8   9        1.50       -1.18      3.54 o 
  -4   9   9        1.13        0.00      4.13 o 
  -3   9   9        1.37        0.59      3.54 o 
  -2   9   9        0.13        1.18      2.09 o 
  -1   9   9        0.08       -2.23      1.84 o 
   0   9   9        2.41        0.00      2.09 o 
   1   9   9        0.08        0.12      2.36 o 
   2   9   9      122.83      119.46     11.22 o 
   3   9   9        0.22        1.89      2.36 o 
   4   9   9        3.73        9.45      3.54 o 
   5   9   9        0.54        7.09      3.54 o 
   6   9   9       65.94       73.81      8.86 o 
   7   9   9        0.34       -0.59      2.95 o 
  -2  10   9        2.47        4.13      4.13 o 
  -1  10   9        0.37        0.81      2.27 o 
   0  10   9       20.49       19.05      4.72 o 
   1  10   9        0.01       -1.57      1.84 o 
   2  10   9       62.79       61.87      5.63 o 
   3  10   9       66.37       63.38      5.38 o 
   4  10   9        1.98        2.95      2.95 o 
   5  10   9        9.69        5.90      4.13 o 
  -2 -10  10       18.78       30.11      7.09 o 
  -1 -10  10        0.03        2.36      3.54 o 
   0 -10  10        1.77        7.68      4.13 o 
   1 -10  10        2.54        1.77      4.13 o 
  -5  -9  10       55.93       61.98      5.80 o 
  -4  -9  10        4.80        4.45      3.54 o 
  -3  -9  10        1.21       -1.18      2.95 o 
  -2  -9  10        3.28        3.54      3.54 o 
  -1  -9  10       35.10       54.91      7.68 o 
   0  -9  10       20.02       15.35      4.72 o 
   1  -9  10       34.45       42.51      6.50 o 
   2  -9  10        0.06        0.59      3.54 o 
  -6  -8  10       28.15       21.85      5.31 o 
  -5  -8  10        8.11        9.96      3.11 o 
  -4  -8  10       41.09       45.38      5.61 o 
  -3  -8  10        2.17        1.37      1.91 o 
  -2  -8  10        3.53        5.31      2.05 o 
  -1  -8  10        9.66        7.09      2.51 o 
   0  -8  10       45.67       39.57      4.37 o 
   1  -8  10        0.00        0.52      1.84 o 
   2  -8  10       53.01       59.73      4.59 o 
   3  -8  10       16.47       11.22      4.13 o 
  -7  -7  10       49.71       49.01      7.09 o 
  -6  -7  10        7.02        4.13      3.54 o 
  -5  -7  10        2.17        0.59      2.95 o 
  -4  -7  10       25.30       37.79      5.90 o 
  -3  -7  10       74.11       63.88      4.90 o 
  -2  -7  10        1.96        1.54      1.62 o 
  -1  -7  10        1.36        2.49      1.84 o 
   0  -7  10      122.74      125.43     15.35 o 
   1  -7  10        6.96        4.92      1.84 o 
   2  -7  10        5.93        8.70      2.27 o 
   3  -7  10       24.75       21.47      3.11 o 
   4  -7  10        0.99        0.59      2.36 o 
   5  -7  10        0.08       -1.77      2.36 o 
   6  -7  10        0.20        0.59      2.36 o 
  -8  -6  10        0.10        2.36      3.54 o 
  -7  -6  10        2.71        0.00      2.95 o 
  -6  -6  10       40.32       47.24      6.50 o 
  -5  -6  10       17.53       19.49      4.72 o 
  -4  -6  10       41.22       40.15      5.90 o 
  -3  -6  10       31.50       28.54      3.53 o 
  -2  -6  10      191.37      233.83      7.51 o 
  -1  -6  10      243.16      261.29      8.35 o 
   0  -6  10       49.06       51.36      4.18 o 
   1  -6  10       29.00       27.42      3.84 o 
   2  -6  10      357.80      339.54      9.19 o 
   3  -6  10       72.94       78.54      4.59 o 
   4  -6  10        1.13        2.36      2.36 o 
   5  -6  10        0.22        2.95      2.36 o 
   6  -6  10       49.61       42.51      5.90 o 
   7  -6  10        5.94        4.72      2.95 o 
  -8  -5  10       14.01       18.30      5.31 o 
  -7  -5  10        1.80        2.36      2.95 o 
  -6  -5  10       17.21       15.35      4.13 o 
  -5  -5  10        0.68       -1.18      1.77 o 
  -4  -5  10      155.29      135.22      8.86 o 
  -3  -5  10       75.55       73.50      4.79 o 
  -2  -5  10      699.24      672.56     19.49 o 
  -1  -5  10      193.59      185.45      6.88 o 
   0  -5  10      683.68      760.01     13.76 o 
   1  -5  10      321.81      340.52      8.74 o 
   2  -5  10      625.74      642.25     12.99 o 
   3  -5  10       31.46       32.93      3.11 o 
   4  -5  10      221.63      207.26     10.63 o 
   5  -5  10        0.86        1.18      2.36 o 
   6  -5  10       35.42       39.56      5.90 o 
   7  -5  10       12.91       17.12      4.13 o 
   8  -5  10       11.26        9.45      4.13 o 
  -8  -4  10        0.25        1.18      2.95 o 
  -7  -4  10        2.99        3.54      2.95 o 
  -6  -4  10        1.30        1.18      2.95 o 
  -5  -4  10       32.92       34.25      5.31 o 
  -4  -4  10        9.83        9.45      2.95 o 
  -3  -4  10        0.00       -1.88      1.25 o 
  -2  -4  10      327.96      315.91     12.40 o 
  -1  -4  10      291.51      273.39     11.22 o 
   0  -4  10       34.58       37.08      3.11 o 
   1  -4  10       53.94       57.54      3.53 o 
   2  -4  10      936.53      996.43     15.13 o 
   3  -4  10      337.55      326.54     12.40 o 
   4  -4  10       24.84       25.39      4.13 o 
   5  -4  10      262.39      263.94     11.81 o 
   6  -4  10      180.13      149.39      9.45 o 
   7  -4  10        8.46       18.90      4.72 o 
   8  -4  10        0.19        0.59      2.36 o 
   9  -4  10        5.44        5.90      3.54 o 
  -9  -3  10       21.92       18.90      5.31 o 
  -8  -3  10      104.13       96.84      9.45 o 
  -7  -3  10      116.58      113.96      8.86 o 
  -6  -3  10      283.38      303.51     13.58 o 
  -5  -3  10       10.26        8.86      3.54 o 
  -4  -3  10       42.08       42.51      5.31 o 
  -3  -3  10        9.42       10.04      2.27 o 
  -2  -3  10       26.26       20.67      3.54 o 
  -1  -3  10      129.51      128.13      7.68 o 
   0  -3  10       39.02       34.84      4.13 o 
   1  -3  10       14.86       18.21      2.27 o 
   2  -3  10      159.09      180.60      5.90 o 
   3  -3  10       14.23       14.76      2.95 o 
   4  -3  10      522.06      533.79     16.53 o 
   5  -3  10       75.66       85.03      6.50 o 
   6  -3  10       23.55       24.80      4.72 o 
   7  -3  10        0.44        3.54      2.36 o 
   8  -3  10        8.99        9.45      3.54 o 
   9  -3  10        7.26       10.04      4.13 o 
  -9  -2  10        5.33       -0.59      3.54 o 
  -8  -2  10        0.01        1.77      3.54 o 
  -7  -2  10      569.61      583.98     20.08 o 
  -6  -2  10       43.85       47.83      6.50 o 
  -5  -2  10       38.78       49.01      5.90 o 
  -4  -2  10       12.61        8.86      2.95 o 
  -3  -2  10       35.60       36.23      5.31 o 
  -2  -2  10      142.08      154.12      7.68 o 
  -1  -2  10      152.33      154.71      7.68 o 
   0  -2  10      295.21      325.94     11.22 o 
   1  -2  10       20.61       14.77      1.84 o 
   2  -2  10      325.03      383.26      7.21 o 
   3  -2  10        9.26        5.31      2.36 o 
   4  -2  10      121.44      119.28      7.09 o 
   5  -2  10     1315.48     1297.28     28.34 o 
   6  -2  10      105.01      124.59      8.27 o 
   7  -2  10        0.85        2.95      2.36 o 
   8  -2  10        8.46        4.72      2.95 o 
   9  -2  10        9.27        8.27      3.54 o 
  10  -2  10        0.15       -2.36      2.95 o 
  -9  -1  10       26.77       34.84      7.09 o 
  -8  -1  10       10.23        7.68      3.54 o 
  -7  -1  10        5.95        3.54      3.54 o 
  -6  -1  10        1.88        4.13      2.95 o 
  -5  -1  10      446.68      426.92     14.76 o 
  -4  -1  10       13.27       14.17      3.54 o 
  -3  -1  10      402.96      429.15      9.58 o 
  -2  -1  10        3.06        5.90      2.36 o 
  -1  -1  10        9.67        9.45      2.36 o 
   0  -1  10     2290.65     2423.90     28.58 o 
   1  -1  10      451.08      534.22     14.17 o 
   2  -1  10       93.10       94.07      2.75 o 
   3  -1  10       54.56       51.16      3.34 o 
   4  -1  10       15.20       15.44      2.51 o 
   5  -1  10      251.09      257.21      9.45 o 
   6  -1  10       65.02       59.05      5.90 o 
   7  -1  10      451.19      434.59     15.94 o 
   8  -1  10      121.46      121.64      8.86 o 
   9  -1  10        9.64       21.26      5.31 o 
  10  -1  10       15.21       17.71      5.31 o 
  -9   0  10        5.48       -1.77      2.95 o 
  -8   0  10       11.96        7.68      4.13 o 
  -7   0  10       10.52        5.37      2.66 o 
  -6   0  10        0.03       -0.67      1.42 o 
  -5   0  10        6.88        7.75      4.13 o 
  -4   0  10       42.43       46.65      3.53 o 
  -3   0  10      415.46      398.65     11.81 o 
  -2   0  10        0.10        1.15      0.81 o 
  -1   0  10        1.17        0.08      0.99 o 
   0   0  10      600.16      632.60     16.83 o 
   1   0  10      239.04      230.27      8.56 o 
   2   0  10     1158.31     1313.17     18.13 o 
   3   0  10      223.02      235.21      6.46 o 
   4   0  10       34.74       29.59      3.25 o 
   5   0  10      343.41      334.34      8.77 o 
   6   0  10      332.29      344.13     16.24 o 
   7   0  10      223.81      248.00     12.40 o 
   8   0  10        3.74        2.36      2.95 o 
   9   0  10       25.31       25.39      5.31 o 
  10   0  10       22.56       28.34      5.90 o 
  -9   1  10        0.92       -0.16      2.27 o 
  -8   1  10       41.11       40.58      4.59 o 
  -7   1  10       20.47       19.65      3.34 o 
  -6   1  10        6.47       10.60      2.66 o 
  -5   1  10       74.95       86.38      5.61 o 
  -4   1  10       96.61       94.82      4.59 o 
  -3   1  10      184.55      177.74      4.54 o 
  -2   1  10      298.61      291.43      7.93 o 
  -1   1  10      221.86      251.22      5.09 o 
   0   1  10      178.69      181.55      3.98 o 
   1   1  10      275.71      277.41      4.64 o 
   2   1  10       45.25       34.75      3.25 o 
   3   1  10       26.98       20.68      2.95 o 
   4   1  10      180.01      174.04      5.85 o 
   5   1  10      189.96      170.68      6.26 o 
   6   1  10      147.95      155.03      6.26 o 
   7   1  10       84.70       69.58      7.38 o 
   8   1  10      111.49      106.88      8.27 o 
   9   1  10        0.93       -0.59      2.36 o 
  10   1  10        0.86        2.36      3.54 o 
  -9   2  10        0.59       -0.59      3.54 o 
  -8   2  10        6.44        9.46      4.72 o 
  -7   2  10        2.35        1.18      2.66 o 
  -6   2  10       67.94       69.90      5.02 o 
  -5   2  10        0.02       -0.59      1.67 o 
  -4   2  10      133.74      140.63      5.38 o 
  -3   2  10      250.54      245.39      5.43 o 
  -2   2  10       78.50       79.81      2.57 o 
  -1   2  10     1626.13     1689.19     25.85 o 
   0   2  10       25.88       30.11      1.86 o 
   1   2  10       33.92       38.07      1.99 o 
   2   2  10      609.93      596.77      7.41 o 
   3   2  10        2.35       -0.83      1.77 o 
   4   2  10      203.44      196.03      7.97 o 
   5   2  10        2.07        2.95      2.07 o 
   6   2  10     1571.06     1543.37     22.75 o 
   7   2  10      119.82      107.70      5.63 o 
   8   2  10      363.62      358.42     14.76 o 
   9   2  10        0.14        3.54      2.95 o 
  10   2  10        8.28       11.81      4.72 o 
  -8   3  10        5.06        4.13      3.54 o 
  -7   3  10        4.84        8.27      3.54 o 
  -6   3  10       10.51        2.95      2.95 o 
  -5   3  10      110.24       98.02      7.68 o 
  -4   3  10      449.90      464.54     12.70 o 
  -3   3  10      199.23      224.35      5.18 o 
  -2   3  10       85.72       99.90      3.47 o 
  -1   3  10        3.06        4.26      1.00 o 
   0   3  10     1657.44     1711.87     16.91 o 
   1   3  10       15.04       15.20      1.63 o 
   2   3  10     1337.65     1404.78     15.32 o 
   3   3  10      212.98      226.30      6.38 o 
   4   3  10      192.04      201.60      8.27 o 
   5   3  10       93.56       80.63      4.37 o 
   6   3  10      681.94      692.60     23.62 o 
   7   3  10      158.97      143.54     10.63 o 
   8   3  10       41.55       39.56      5.90 o 
   9   3  10       52.58       53.73      7.09 o 
  10   3  10        1.15        1.77      3.54 o 
  -8   4  10        0.52        4.72      4.13 o 
  -7   4  10        4.69        1.77      3.54 o 
  -6   4  10       16.04       23.03      5.31 o 
  -5   4  10        1.61       -0.59      2.36 o 
  -4   4  10      170.12      188.95     10.04 o 
  -3   4  10     1698.24     1768.54     29.82 o 
  -2   4  10       46.64       48.60      3.76 o 
  -1   4  10       24.40       28.13      2.92 o 
   0   4  10      472.55      515.24     12.10 o 
   1   4  10        5.66        9.71      1.97 o 
   2   4  10       76.38       78.59      2.81 o 
   3   4  10       62.44       58.85      3.39 o 
   4   4  10        3.17        2.53      1.42 o 
   5   4  10       23.74       22.92      2.83 o 
   6   4  10        5.33        8.67      2.27 o 
   7   4  10       40.05       38.47      3.84 o 
   8   4  10        0.00       -1.77      2.36 o 
   9   4  10       16.60       29.52      5.90 o 
  10   4  10       63.56       84.44      8.86 o 
  -7   5  10        0.04        1.18      3.54 o 
  -6   5  10       93.65       79.71      8.86 o 
  -5   5  10        0.23        1.18      2.95 o 
  -4   5  10        0.38       -2.95      2.36 o 
  -3   5  10        6.98        8.86      3.54 o 
  -2   5  10      372.43      380.73      9.81 o 
  -1   5  10        0.03        1.18      1.67 o 
   0   5  10      418.14      431.17     10.17 o 
   1   5  10        0.06        3.25      1.67 o 
   2   5  10      296.90      331.85     10.63 o 
   3   5  10        0.00       -2.36      1.77 o 
   4   5  10        1.26        2.36      2.95 o 
   5   5  10        0.02        1.77      2.36 o 
   6   5  10      261.04      216.64      7.68 o 
   7   5  10        0.21        0.59      1.67 o 
   8   5  10        0.61        0.59      2.95 o 
   9   5  10        0.09        2.36      2.95 o 
  10   5  10        2.56        6.50      4.13 o 
  -7   6  10        6.20        8.86      4.13 o 
  -6   6  10       17.89       12.40      4.72 o 
  -5   6  10      289.59      279.89     14.76 o 
  -4   6  10       30.05       31.89      5.90 o 
  -3   6  10        1.45        5.31      3.54 o 
  -2   6  10        0.35        1.65      2.07 o 
  -1   6  10        2.60        3.11      2.27 o 
   0   6  10       18.82       21.64      3.11 o 
   1   6  10      697.22      727.00     18.90 o 
   2   6  10      135.54      137.58      7.09 o 
   3   6  10      216.29      195.45     10.63 o 
   4   6  10      181.99      188.95     10.63 o 
   5   6  10      143.61      126.95      9.45 o 
   6   6  10       11.58       14.17      4.13 o 
   7   6  10       11.65       12.99      4.13 o 
   8   6  10       99.61      105.70      8.86 o 
  -6   7  10        0.05        2.95      3.54 o 
  -5   7  10       33.25       20.08      5.31 o 
  -4   7  10       50.27       44.29      7.09 o 
  -3   7  10       21.46       16.53      4.72 o 
  -2   7  10        2.30        3.54      2.27 o 
  -1   7  10       26.11       28.67      3.76 o 
   0   7  10       19.99       19.41      2.92 o 
   1   7  10        7.64        4.99      2.27 o 
   2   7  10      173.88      193.07      8.27 o 
   3   7  10       89.79       90.34      5.11 o 
   4   7  10       12.46       10.63      4.13 o 
   5   7  10       15.70        9.45      4.13 o 
   6   7  10        0.38        1.77      2.36 o 
   7   7  10        6.62        3.54      3.54 o 
   8   7  10       14.88       10.63      4.13 o 
  -5   8  10        3.37       -1.18      2.95 o 
  -4   8  10        0.14       -0.59      2.95 o 
  -3   8  10       59.94       52.55      7.68 o 
  -2   8  10       25.86       24.51      3.95 o 
  -1   8  10       30.79       28.95      4.13 o 
   0   8  10       15.25       19.27      5.02 o 
   1   8  10       20.43       13.93      2.92 o 
   2   8  10        7.31        4.99      2.27 o 
   3   8  10       16.36       15.94      4.72 o 
   4   8  10      170.60      182.46     11.81 o 
   5   8  10        8.57        3.54      3.54 o 
   6   8  10       52.52       46.06      7.09 o 
   7   8  10       32.50       41.92      7.09 o 
   8   8  10        7.57        5.31      4.13 o 
  -3   9  10        0.11        0.59      3.54 o 
  -2   9  10        4.81        4.72      2.95 o 
  -1   9  10        8.16        3.10      4.43 o 
   0   9  10        5.41        5.27      4.43 o 
   1   9  10       81.08       82.33      5.80 o 
   2   9  10       57.29       56.35      4.96 o 
   3   9  10       18.77       23.03      5.31 o 
   4   9  10        4.56        6.50      3.54 o 
   5   9  10        5.38       10.63      4.13 o 
   6   9  10        0.16        0.00      2.95 o 
   7   9  10       10.48       15.35      5.31 o 
  -1  10  10        2.28        3.04      2.69 o 
   0  10  10        0.00        0.54      2.27 o 
   1  10  10        2.54        0.68      2.69 o 
   2  10  10       81.16       82.00      6.22 o 
   3  10  10        1.07        1.18      2.95 o 
   4  10  10       13.45       17.71      5.31 o 
   5  10  10       30.05       30.11      6.50 o 
  -4  -9  11        6.67        4.53      3.11 o 
  -3  -9  11        3.63        3.34      2.14 o 
  -2  -9  11        0.40        0.00      3.54 o 
  -1  -9  11        5.27        7.09      4.13 o 
   0  -9  11       30.64       46.06      7.09 o 
   1  -9  11        4.16       10.04      4.13 o 
   2  -9  11       11.81       11.22      4.72 o 
  -5  -8  11        4.55        3.91      2.95 o 
  -4  -8  11        0.04        3.54      2.51 o 
  -3  -8  11        0.74        0.41      1.91 o 
  -2  -8  11       37.23       40.67      3.75 o 
  -1  -8  11       58.79       57.59      5.01 o 
   0  -8  11        5.67        4.40      2.27 o 
   1  -8  11       43.05       41.97      6.20 o 
   2  -8  11        5.64        3.25      3.25 o 
  -7  -7  11       29.11       21.85      5.90 o 
  -6  -7  11        0.04        0.00      2.95 o 
  -5  -7  11        3.05        2.95      2.95 o 
  -4  -7  11       56.59       51.96      6.50 o 
  -3  -7  11       34.80       35.89      3.51 o 
  -2  -7  11      300.17      279.20      7.83 o 
  -1  -7  11       91.92       90.35      5.43 o 
   0  -7  11        0.19       -0.72      1.84 o 
   1  -7  11       34.93       24.54      3.34 o 
   2  -7  11       12.00       16.50      6.50 o 
   3  -7  11        1.54        3.54      2.36 o 
   4  -7  11       10.17        5.90      2.95 o 
   5  -7  11       15.93       12.40      4.13 o 
   6  -7  11        4.30        1.77      2.36 o 
  -7  -6  11        8.84        7.68      4.13 o 
  -6  -6  11       90.69       89.16      8.86 o 
  -5  -6  11        0.96       -1.77      2.95 o 
  -4  -6  11      121.30       93.30      8.27 o 
  -3  -6  11        5.34       -2.51      1.67 o 
  -2  -6  11      336.50      310.78     17.12 o 
  -1  -6  11        2.07       -2.13      1.42 o 
   0  -6  11        6.66        1.64      1.84 o 
   1  -6  11       50.75       51.34      5.31 o 
   2  -6  11      340.33      323.16      9.16 o 
   3  -6  11      119.78       93.30      7.09 o 
   4  -6  11      183.06      180.69     10.63 o 
   5  -6  11        0.95        1.77      2.36 o 
   6  -6  11       97.18      110.42      8.86 o 
   7  -6  11        6.44        6.50      3.54 o 
  -8  -5  11        3.52        1.18      3.54 o 
  -7  -5  11       68.84       46.65      7.09 o 
  -6  -5  11        1.03        1.77      2.95 o 
  -5  -5  11      111.99      111.60      8.27 o 
  -4  -5  11      299.86      294.80      9.75 o 
  -3  -5  11      423.29      421.42     11.43 o 
  -2  -5  11      498.90      490.69     17.12 o 
  -1  -5  11       60.07       63.93      9.15 o 
   0  -5  11       13.78       16.45      2.69 o 
   1  -5  11        0.16        1.64      1.84 o 
   2  -5  11     1281.29     1179.26     18.07 o 
   3  -5  11       12.29       15.94      4.13 o 
   4  -5  11       42.15       41.33      5.90 o 
   5  -5  11      156.05      158.25      9.45 o 
   6  -5  11        4.20        1.77      2.95 o 
   7  -5  11       52.02       41.33      6.50 o 
   8  -5  11        0.19        1.18      2.36 o 
  -8  -4  11        1.43        3.54      3.54 o 
  -7  -4  11       32.62       23.62      5.31 o 
  -6  -4  11       11.10        9.45      4.13 o 
  -5  -4  11        2.84        0.59      2.36 o 
  -4  -4  11        0.02       -1.40      1.52 o 
  -3  -4  11     1005.66      979.13     17.90 o 
  -2  -4  11       96.48      102.74      7.68 o 
  -1  -4  11      615.00      608.19     17.71 o 
   0  -4  11       52.23       38.13      3.11 o 
   1  -4  11       14.03       15.14      2.51 o 
   2  -4  11      315.54      283.76      7.38 o 
   3  -4  11      106.69      108.65      7.68 o 
   4  -4  11       40.89       28.93      4.72 o 
   5  -4  11      102.39       95.66      7.09 o 
   6  -4  11       12.20       10.63      3.54 o 
   7  -4  11       30.20       28.93      5.31 o 
   8  -4  11        3.89        5.31      2.95 o 
  -8  -3  11       54.88       42.51      7.09 o 
  -7  -3  11       73.53       76.76      8.27 o 
  -6  -3  11        2.80       -1.18      2.36 o 
  -5  -3  11       50.26       53.14      6.50 o 
  -4  -3  11        0.00       -2.66      1.77 o 
  -3  -3  11       16.67       20.14      2.92 o 
  -2  -3  11       96.57       79.71      6.50 o 
  -1  -3  11      384.69      353.11     12.40 o 
   0  -3  11      280.78      303.51     11.81 o 
   1  -3  11       24.57       18.17      2.27 o 
   2  -3  11        2.70        3.84      1.67 o 
   3  -3  11      471.10      474.75     15.35 o 
   4  -3  11       34.37       35.43      4.72 o 
   5  -3  11      497.84      517.26     17.12 o 
   6  -3  11      138.15      118.10      8.27 o 
   7  -3  11       26.83       24.21      4.72 o 
   8  -3  11       20.53       25.98      5.31 o 
   9  -3  11        0.06       -0.59      2.36 o 
  -9  -2  11        1.60        2.95      4.13 o 
  -8  -2  11        0.57       -4.43      2.95 o 
  -7  -2  11       50.65       58.46      7.68 o 
  -6  -2  11       89.26       95.66      8.27 o 
  -5  -2  11       70.89       59.64      6.50 o 
  -4  -2  11       81.82       73.22      6.50 o 
  -3  -2  11        0.08       -0.59      1.25 o 
  -2  -2  11      166.47      160.61      8.27 o 
  -1  -2  11       29.11       30.11      4.13 o 
   0  -2  11        0.97        0.00      1.77 o 
   1  -2  11       13.50       10.04      2.95 o 
   2  -2  11       55.66       46.65      4.72 o 
   3  -2  11      769.16      732.19     18.90 o 
   4  -2  11       57.38       66.13      5.90 o 
   5  -2  11        0.10        0.59      1.77 o 
   6  -2  11      563.19      533.20     17.71 o 
   7  -2  11       41.58       39.56      5.90 o 
   8  -2  11        0.04        1.77      2.36 o 
   9  -2  11        0.00       -2.36      2.36 o 
  -9  -1  11       76.60       89.75      9.45 o 
  -8  -1  11        0.18        0.00      3.54 o 
  -7  -1  11        0.00        2.95      2.95 o 
  -6  -1  11        7.85       10.04      3.54 o 
  -5  -1  11        1.99        2.36      2.36 o 
  -4  -1  11       85.39       72.63      6.50 o 
  -3  -1  11      518.74      514.07     11.25 o 
  -2  -1  11      510.15      529.07     15.35 o 
  -1  -1  11      127.92      132.86      7.09 o 
   0  -1  11      264.91      281.66     10.63 o 
   1  -1  11      413.93      451.90      9.81 o 
   2  -1  11       16.90       21.94      3.25 o 
   3  -1  11        8.08       11.14      2.27 o 
   4  -1  11      148.58      142.81      5.63 o 
   5  -1  11      321.37      312.49      8.97 o 
   6  -1  11      136.37      130.50      8.27 o 
   7  -1  11       54.68       59.64      6.50 o 
   8  -1  11        0.29        0.00      2.36 o 
   9  -1  11        2.00        1.77      2.36 o 
  10  -1  11       13.08        5.31      3.54 o 
  -9   0  11        0.97       -4.43      2.95 o 
  -8   0  11       24.77       18.90      5.31 o 
  -7   0  11       11.73       10.92      2.92 o 
  -6   0  11        6.38       11.84      2.95 o 
  -5   0  11      115.74      114.44      6.50 o 
  -4   0  11       37.00       41.47      3.34 o 
  -3   0  11        8.22        9.87      3.16 o 
  -2   0  11       28.64       21.11      1.68 o 
  -1   0  11        9.12        6.50      2.09 o 
   0   0  11      575.30      594.80     22.14 o 
   1   0  11       62.32       60.51      4.13 o 
   2   0  11       23.97       32.56      2.83 o 
   3   0  11       52.99       54.83      3.69 o 
   4   0  11      219.66      223.59      6.88 o 
   5   0  11      658.58      618.39     14.47 o 
   6   0  11      381.72      391.92     10.22 o 
   7   0  11       85.30       94.76      7.38 o 
   8   0  11        0.00        0.00      2.36 o 
   9   0  11        0.46        0.00      2.36 o 
  10   0  11       12.10        1.18      2.95 o 
  -8   1  11        4.46        2.79      2.27 o 
  -7   1  11        0.54        0.59      1.67 o 
  -6   1  11        7.39        5.31      2.36 o 
  -5   1  11       43.35       50.81      3.95 o 
  -4   1  11        0.99       -1.18      1.25 o 
  -3   1  11       27.71       27.24      2.14 o 
  -2   1  11      109.06      104.62      3.09 o 
  -1   1  11      333.17      333.25      7.01 o 
   0   1  11      139.53      129.64      5.63 o 
   1   1  11      152.01      163.73      3.78 o 
   2   1  11      575.69      584.17     20.08 o 
   3   1  11      223.57      216.27      6.46 o 
   4   1  11       61.70       67.89      3.95 o 
   5   1  11        0.00       -1.43      1.42 o 
   6   1  11       41.94       37.87      3.76 o 
   7   1  11       11.72        5.69      2.36 o 
   8   1  11        0.22        1.77      2.36 o 
   9   1  11        2.24        0.00      2.36 o 
  10   1  11        2.02        0.00      2.95 o 
  -8   2  11        3.16        4.72      3.54 o 
  -7   2  11       10.80       11.69      2.92 o 
  -6   2  11      134.51      145.54      9.15 o 
  -5   2  11        3.06       -0.25      1.77 o 
  -4   2  11       10.18       13.71      2.27 o 
  -3   2  11      179.71      182.37      5.45 o 
  -2   2  11       41.47       37.77      2.13 o 
  -1   2  11        9.71        9.28      1.45 o 
   0   2  11      269.91      251.87      6.19 o 
   1   2  11       23.59       21.96      2.11 o 
   2   2  11       24.12       25.65      2.40 o 
   3   2  11       43.85       35.82      2.83 o 
   4   2  11      160.89      159.00      5.80 o 
   5   2  11      110.01      103.75      8.56 o 
   6   2  11      575.02      534.81     11.89 o 
   7   2  11       10.11       -1.18      2.36 o 
   8   2  11        9.13       10.04      3.54 o 
   9   2  11        0.61        2.95      3.54 o 
  10   2  11        4.19       11.81      4.72 o 
  -8   3  11       12.93       13.58      4.72 o 
  -7   3  11        1.34        5.90      2.95 o 
  -6   3  11       24.23       33.66      5.90 o 
  -5   3  11        2.73        2.36      2.95 o 
  -4   3  11        3.66        1.18      2.36 o 
  -3   3  11       26.80       30.01      2.90 o 
  -2   3  11       31.27       27.99      2.25 o 
  -1   3  11      151.43      159.01      3.65 o 
   0   3  11      347.59      333.88      6.60 o 
   1   3  11        0.23        0.20      1.21 o 
   2   3  11      120.86      121.00      8.27 o 
   3   3  11        6.19        6.23      1.84 o 
   4   3  11      156.91      148.67      5.53 o 
   5   3  11       60.19       46.23      3.53 o 
   6   3  11      128.36      121.56      5.63 o 
   7   3  11        7.20        2.17      1.84 o 
   8   3  11        8.52        2.36      2.36 o 
   9   3  11        0.97        2.36      2.95 o 
  10   3  11       49.49       50.19      7.68 o 
  -7   4  11       42.87       49.60      7.68 o 
  -6   4  11        7.63        9.45      3.54 o 
  -5   4  11        2.19        2.95      2.95 o 
  -4   4  11        4.98        1.18      2.95 o 
  -3   4  11      126.03      134.04      8.27 o 
  -2   4  11        0.13       -0.59      1.77 o 
  -1   4  11      107.78      114.66      5.21 o 
   0   4  11        2.32        1.97      1.84 o 
   1   4  11       14.83        8.61      2.95 o 
   2   4  11      143.34      127.54      8.27 o 
   3   4  11      101.84       99.32      4.25 o 
   4   4  11      495.60      483.43     13.88 o 
   5   4  11        1.38        3.76      2.66 o 
   6   4  11        3.81        1.51      1.84 o 
   7   4  11       39.24       25.95      6.50 o 
   8   4  11        4.01        4.13      3.54 o 
   9   4  11        0.31        1.18      2.95 o 
  10   4  11       61.56       89.75      9.45 o 
  -7   5  11        0.19        2.36      3.54 o 
  -6   5  11        7.79        6.50      4.13 o 
  -5   5  11        5.60        4.13      3.54 o 
  -4   5  11       13.89       11.22      4.13 o 
  -3   5  11       14.05       23.62      4.72 o 
  -2   5  11        8.64       10.95      2.69 o 
  -1   5  11        2.20        5.96      2.27 o 
   0   5  11        8.17        5.64      2.95 o 
   1   5  11       59.00       61.30      4.11 o 
   2   5  11       10.55       16.43      3.84 o 
   4   5  11       73.71       72.63      7.09 o 
   5   5  11       11.09       15.94      4.13 o 
   6   5  11       81.47       67.91      7.09 o 
   7   5  11        1.74        0.00      1.67 o 
   8   5  11        1.80        7.77      2.69 o 
   9   5  11        1.16        4.72      3.54 o 
  -6   6  11       26.38       20.67      5.90 o 
  -5   6  11        2.42        5.31      3.54 o 
  -4   6  11        0.37       -1.77      2.95 o 
  -3   6  11        7.00        7.68      3.54 o 
  -2   6  11       18.35       18.42      3.54 o 
  -1   6  11       35.40       35.20      3.76 o 
   0   6  11       27.37       23.37      3.11 o 
   1   6  11       48.24       51.26      4.11 o 
   2   6  11       23.34       25.33      3.11 o 
   3   6  11      110.56      118.69      8.86 o 
   4   6  11       29.68       34.25      5.90 o 
   5   6  11        9.01        3.54      2.95 o 
   6   6  11       97.38       96.25      8.86 o 
   7   6  11       25.22       21.26      5.31 o 
   8   6  11        4.62       14.17      4.72 o 
  -5   7  11       18.78       15.94      5.31 o 
  -4   7  11        0.64        3.54      3.54 o 
  -3   7  11        5.14        4.72      3.54 o 
  -2   7  11        8.89        8.04      2.95 o 
  -1   7  11        8.17        5.90      2.51 o 
   0   7  11        2.13        1.90      1.84 o 
   1   7  11       36.87       33.09      3.76 o 
   2   7  11       77.46       83.40      5.11 o 
   3   7  11        0.55        2.36      2.95 o 
   4   7  11       36.01       31.89      5.90 o 
   5   7  11       32.74       38.38      6.50 o 
   6   7  11       29.80       21.85      5.31 o 
   7   7  11        1.58       -1.18      2.95 o 
   8   7  11       17.35       19.49      5.31 o 
  -4   8  11        8.45        7.68      4.13 o 
  -3   8  11        1.57       -1.77      3.54 o 
  -2   8  11        0.88        0.48      2.27 o 
  -1   8  11       12.09       13.84      3.11 o 
   0   8  11       14.36        9.79      3.84 o 
   1   8  11       20.42       18.83      3.34 o 
   2   8  11        6.64        7.95      2.69 o 
   3   8  11       90.18       93.89      8.86 o 
   4   8  11        1.25        1.77      3.54 o 
   5   8  11        0.53       -2.95      2.36 o 
   6   8  11        0.01       -1.18      2.95 o 
   7   8  11        7.04       16.53      4.72 o 
  -3   9  11        6.22        4.72      4.13 o 
  -2   9  11        1.81       -0.59      3.54 o 
  -1   9  11        3.80        6.68      2.69 o 
   0   9  11       29.94       28.93      4.18 o 
   1   9  11        6.49        3.36      2.69 o 
   2   9  11       23.17       21.27      3.76 o 
   3   9  11        3.53        3.54      3.54 o 
   4   9  11       72.80       73.22      8.86 o 
   5   9  11        1.80       -0.59      3.54 o 
   6   9  11       23.13       18.90      5.31 o 
  -1  10  11        3.79        5.77      2.69 o 
   0  10  11       39.85       34.16      4.59 o 
   1  10  11       35.25       35.55      4.79 o 
   2  10  11        0.17        2.95      4.13 o 
   3  10  11        9.04       17.71      5.31 o 
   4  10  11       13.89       23.62      5.90 o 
  -3  -9  12        2.77        5.44      2.49 o 
  -2  -9  12        7.05        4.34      2.49 o 
  -1  -9  12        9.97        2.36      4.13 o 
   0  -9  12        2.38        4.13      4.13 o 
   1  -9  12        3.58       12.99      4.72 o 
  -5  -8  12        2.67        1.77      2.51 o 
  -4  -8  12        9.72        8.94      3.25 o 
  -3  -8  12       34.83       35.61      3.97 o 
  -2  -8  12        0.01        1.59      1.91 o 
  -1  -8  12        6.39        6.36      2.69 o 
   0  -8  12        1.61        3.06      2.27 o 
   1  -8  12       15.89       17.96      3.54 o 
   2  -8  12        4.53        1.18      2.95 o 
   3  -8  12        7.35       12.40      4.13 o 
  -6  -7  12       27.98       49.01      7.68 o 
  -5  -7  12        0.91       -2.36      2.95 o 
  -4  -7  12        0.96       -4.13      2.95 o 
  -3  -7  12       14.90       16.57      2.83 o 
  -2  -7  12       38.22       33.46      5.89 o 
  -1  -7  12        3.81        3.06      2.27 o 
   0  -7  12       19.93       25.99      3.76 o 
   1  -7  12        4.95        1.48      2.09 o 
   2  -7  12       12.15       10.63      3.54 o 
   3  -7  12       21.90       30.70      5.31 o 
   4  -7  12        4.08        5.90      2.95 o 
   5  -7  12       14.54       15.94      4.13 o 
   6  -7  12        3.94       10.63      4.13 o 
  -7  -6  12       22.06       15.35      5.31 o 
  -6  -6  12       22.39       28.93      5.90 o 
  -5  -6  12        0.86        0.00      2.95 o 
  -4  -6  12        9.79        8.01      2.83 o 
  -3  -6  12       12.66       11.84      2.92 o 
  -2  -6  12       68.89       52.50      4.54 o 
  -1  -6  12      267.42      286.09      8.97 o 
   0  -6  12        4.99       -0.66      3.25 o 
   1  -6  12      278.83      301.32      9.16 o 
   2  -6  12       46.68       41.33      5.90 o 
   3  -6  12       40.46       45.47      5.90 o 
   4  -6  12       16.75       20.67      4.72 o 
   5  -6  12        1.91        2.36      2.36 o 
   6  -6  12       13.79       12.99      4.13 o 
   7  -6  12        9.49       16.53      4.72 o 
  -7  -5  12        6.58        4.72      3.54 o 
  -6  -5  12       41.05       33.07      5.90 o 
  -5  -5  12        6.41       -1.77      2.95 o 
  -4  -5  12        1.62        4.19      2.27 o 
  -3  -5  12       10.87       15.98      3.11 o 
  -2  -5  12      208.47      213.75     11.22 o 
  -1  -5  12       18.05       18.60      2.92 o 
   0  -5  12      132.71      136.34      6.04 o 
   1  -5  12      194.15      207.09      7.06 o 
   2  -5  12      284.64      336.57     13.58 o 
   3  -5  12       11.55        9.45      3.54 o 
   4  -5  12       43.88       35.43      5.31 o 
   5  -5  12       24.48       23.03      4.72 o 
   6  -5  12       38.96       26.57      5.31 o 
   7  -5  12        0.10       -1.18      2.36 o 
   8  -5  12        2.50        3.54      2.95 o 
  -8  -4  12        0.27        2.36      3.54 o 
  -7  -4  12       13.40        4.72      4.13 o 
  -6  -4  12        2.83       -1.77      2.95 o 
  -5  -4  12        1.19        1.18      2.95 o 
  -4  -4  12      364.40      393.29     11.43 o 
  -3  -4  12     1235.24     1292.02     25.39 o 
  -2  -4  12      176.71      190.72     10.63 o 
  -1  -4  12       24.55       30.11      4.72 o 
   0  -4  12      158.31      153.08      7.09 o 
   1  -4  12      489.58      504.26     10.76 o 
   2  -4  12       65.45       60.82      6.50 o 
   3  -4  12       70.01       64.95      6.50 o 
   4  -4  12       23.26       24.21      4.72 o 
   5  -4  12       54.47       58.46      6.50 o 
   6  -4  12       12.60       12.40      3.54 o 
   7  -4  12       23.43       23.62      5.31 o 
   8  -4  12        0.00       -1.77      1.77 o 
  -8  -3  12        0.10        0.59      3.54 o 
  -7  -3  12       15.52       18.30      5.31 o 
  -6  -3  12        1.97        3.54      3.54 o 
  -5  -3  12        8.18        8.86      3.54 o 
  -4  -3  12      105.56      102.48      7.97 o 
  -3  -3  12      188.38      191.46      7.48 o 
  -2  -3  12        8.21       12.40      3.54 o 
  -1  -3  12       40.35       37.79      4.72 o 
   0  -3  12      212.48      201.94     10.04 o 
   1  -3  12      622.85      646.11     11.49 o 
   2  -3  12       24.41       17.71      4.13 o 
   3  -3  12      293.17      297.01     12.40 o 
   4  -3  12       84.40       77.35      6.50 o 
   5  -3  12      275.70      251.54     11.81 o 
   6  -3  12      348.60      310.59     13.58 o 
   7  -3  12       46.98       44.88      6.50 o 
   8  -3  12        3.01        5.90      2.95 o 
   9  -3  12        5.92        2.95      2.95 o 
  -8  -2  12       10.48       14.76      5.31 o 
  -7  -2  12        2.95        5.90      4.13 o 
  -6  -2  12       14.66       19.49      4.72 o 
  -5  -2  12       14.00       17.12      4.13 o 
  -4  -2  12      103.18      111.01      7.68 o 
  -3  -2  12      182.93      187.74      8.86 o 
  -2  -2  12       29.13       29.52      4.72 o 
  -1  -2  12       44.00       52.55      5.31 o 
   0  -2  12      597.93      601.70     17.12 o 
   1  -2  12       88.41      106.29      7.09 o 
   2  -2  12        1.63        0.00      1.77 o 
   3  -2  12      183.58      193.09      9.45 o 
   5  -2  12      741.15      692.63     20.08 o 
   6  -2  12       48.64       51.37      6.50 o 
   7  -2  12       16.60       12.99      3.54 o 
   8  -2  12        1.61       -0.59      2.36 o 
   9  -2  12       38.16       46.06      7.09 o 
  -8  -1  12       46.65       55.51      7.68 o 
  -7  -1  12       40.31       36.02      5.90 o 
  -6  -1  12        5.69        4.72      2.95 o 
  -5  -1  12        9.41        8.86      3.54 o 
  -4  -1  12        3.92        5.31      2.95 o 
  -3  -1  12      159.36      177.17     23.62 o 
  -2  -1  12       63.12       68.50      5.90 o 
  -1  -1  12      512.35      504.86     15.35 o 
   0  -1  12        0.53        1.18      1.67 o 
   1  -1  12       59.30       65.14      7.09 o 
   2  -1  12      156.92      166.83      6.22 o 
   3  -1  12      238.18      240.37      7.48 o 
   4  -1  12      449.28      444.59     10.64 o 
   5  -1  12        7.13        8.96      2.95 o 
   6  -1  12       36.13       43.11      5.90 o 
   7  -1  12      199.18      170.06     10.63 o 
   8  -1  12        0.30        2.95      2.95 o 
   9  -1  12        0.00        0.59      2.95 o 
  -8   0  12       71.25       90.93      8.86 o 
  -7   0  12        0.05       -2.36      2.95 o 
  -6   0  12        0.12       -1.62      1.77 o 
  -5   0  12        0.23       -0.30      1.67 o 
  -4   0  12        0.08       -0.30      1.67 o 
  -3   0  12       32.49       36.70      2.68 o 
  -2   0  12      175.31      194.09      4.50 o 
  -1   0  12      564.50      612.84     11.69 o 
   0   0  12        0.07        1.03      1.52 o 
   1   0  12       15.71       17.66      2.51 o 
   2   0  12        0.01       -0.98      1.06 o 
   3   0  12        2.35        1.27      1.48 o 
   4   0  12      321.15      308.68     19.19 o 
   5   0  12      382.89      391.19     10.02 o 
   6   0  12       97.61      104.68      5.63 o 
   7   0  12       78.99       76.01      7.38 o 
   8   0  12       19.62       27.75      5.31 o 
   9   0  12       71.47       76.17      8.86 o 
  10   0  12        5.12        0.00      2.95 o 
  -8   1  12       10.78       10.98      5.02 o 
  -7   1  12       16.83       11.81      2.92 o 
  -6   1  12      150.22      140.62      6.46 o 
  -5   1  12        5.08        5.90      2.09 o 
  -4   1  12       20.00       12.70      2.51 o 
  -3   1  12      118.82      122.04      4.09 o 
  -2   1  12        0.08       -1.00      1.79 o 
  -1   1  12       11.86       13.14      1.56 o 
   0   1  12      876.65      940.13     11.35 o 
   1   1  12       53.05       54.17      3.53 o 
   2   1  12       26.31       18.90      2.40 o 
   3   1  12      106.28      104.77      4.79 o 
   4   1  12        9.16       12.91      2.27 o 
   5   1  12      583.45      591.01     17.71 o 
   6   1  12      801.11      808.56     16.24 o 
   7   1  12       17.60       16.90      3.11 o 
   8   1  12       19.50       23.62      5.31 o 
   9   1  12        6.05        8.27      3.54 o 
  10   1  12        1.67        3.54      3.54 o 
  -8   2  12        4.45        0.59      2.95 o 
  -7   2  12        7.70        5.90      3.54 o 
  -6   2  12        0.41        1.77      2.09 o 
  -5   2  12        0.19       -1.43      1.77 o 
  -4   2  12       41.37       48.21      3.69 o 
  -3   2  12        0.27        1.97      1.28 o 
  -2   2  12        0.03        2.06      1.04 o 
  -1   2  12       25.14       29.43      2.14 o 
   0   2  12       52.46       47.77      2.66 o 
   1   2  12       29.62       38.98      2.04 o 
   2   2  12       67.05       61.26      3.69 o 
   3   2  12       14.70       12.23      3.25 o 
   4   2  12       71.26       77.23      4.54 o 
   5   2  12      197.17      197.71      6.88 o 
   6   2  12       44.62       42.08      3.95 o 
   7   2  12        0.17        1.97      1.84 o 
   8   2  12       18.08       23.62      5.31 o 
   9   2  12       10.20       11.22      4.13 o 
  10   2  12       15.80       26.57      6.50 o 
  -8   3  12       10.98       11.81      4.72 o 
  -7   3  12        0.65       -2.36      2.95 o 
  -6   3  12        7.57        7.09      3.54 o 
  -5   3  12        5.75        1.77      2.95 o 
  -4   3  12       26.64       23.03      4.72 o 
  -3   3  12       58.63       55.65      3.95 o 
  -2   3  12       55.77       66.00      3.13 o 
  -1   3  12       13.86       14.81      1.54 o 
   0   3  12      232.05      256.53      5.37 o 
   1   3  12       41.32       40.37      2.21 o 
   2   3  12        0.48       -0.47      0.98 o 
   3   3  12      154.65      159.21      5.53 o 
   4   3  12      429.66      397.81      9.49 o 
   5   3  12       61.19       59.30      4.11 o 
   6   3  12       71.62       59.51      4.37 o 
   7   3  12       16.89        7.03      2.27 o 
   8   3  12       64.79       68.50      7.09 o 
   9   3  12        0.85        4.13      3.54 o 
  10   3  12       52.25       73.81      8.86 o 
  -7   4  12        1.05       -1.18      2.95 o 
  -6   4  12       48.09       43.11      7.09 o 
  -5   4  12       97.79       90.93      8.27 o 
  -4   4  12       43.28       49.01      5.90 o 
  -3   4  12      109.63       96.25      7.68 o 
  -2   4  12      273.34      301.56      8.55 o 
  -1   4  12       27.24       24.95      3.11 o 
   0   4  12      133.95      144.25      7.09 o 
   1   4  12       74.04       80.82     10.63 o 
   2   4  12      127.89      116.32      8.27 o 
   3   4  12        0.27        0.79      1.06 o 
   4   4  12       94.33       90.59      6.79 o 
   5   4  12      363.08      347.39     11.22 o 
   6   4  12      191.96      181.85      8.86 o 
   7   4  12        1.85        3.66      3.84 o 
   8   4  12        9.11       11.04      2.69 o 
   9   4  12        0.50        2.36      3.54 o 
  -7   5  12        5.50        4.13      3.54 o 
  -6   5  12       24.52       23.03      5.90 o 
  -5   5  12      298.42      272.21     14.17 o 
  -4   5  12       30.56       20.67      5.31 o 
  -3   5  12        0.00        5.31      2.95 o 
  -2   5  12        2.35        0.92      1.84 o 
  -1   5  12        3.47        3.84      2.09 o 
   0   5  12       35.28       37.99      3.53 o 
   1   5  12      719.59      787.07     14.61 o 
   2   5  12      199.87      218.48     11.81 o 
   3   5  12      137.59      151.16     10.04 o 
   4   5  12      187.37      201.35     11.22 o 
   5   5  12      130.66      119.28      8.86 o 
   6   5  12        1.95        5.90      2.95 o 
   7   5  12       15.90        9.45      3.54 o 
   8   5  12      114.00      122.23     10.04 o 
  -6   6  12        0.11        7.68      4.13 o 
  -5   6  12        0.57        0.59      3.54 o 
  -4   6  12      324.99      310.59     15.35 o 
  -3   6  12        0.40        2.95      2.95 o 
  -2   6  12        2.60        2.42      2.66 o 
  -1   6  12        0.59       -1.77      1.67 o 
   0   6  12       35.38       45.90      4.11 o 
   1   6  12        4.33        4.49      2.66 o 
   2   6  12       19.40       17.71      4.13 o 
   3   6  12        0.11       -1.77      2.36 o 
   4   6  12       22.58       23.03      4.72 o 
   5   6  12        2.14        5.31      3.54 o 
   6   6  12       26.55       47.24      7.09 o 
   7   6  12        0.32       -3.54      2.36 o 
   8   6  12        0.46       -1.77      3.54 o 
  -5   7  12        0.06        5.31      3.54 o 
  -4   7  12        7.84       -0.59      3.54 o 
  -3   7  12        0.57        1.77      2.95 o 
  -2   7  12       15.95        9.74      2.92 o 
  -1   7  12       81.37       79.95      5.63 o 
   0   7  12      115.12      144.09      6.88 o 
   1   7  12       38.70       33.43      8.56 o 
   2   7  12       31.42       43.11      6.50 o 
   3   7  12       16.73       15.94      4.72 o 
   4   7  12       28.04       31.89      5.90 o 
   5   7  12      122.35      121.64     10.04 o 
   6   7  12        3.58        2.95      3.54 o 
   7   7  12        1.35        2.36      3.54 o 
   8   7  12        2.28        5.31      4.13 o 
  -4   8  12        0.03       -0.59      3.54 o 
  -3   8  12        0.87        2.36      3.54 o 
  -2   8  12       31.59       31.89      6.50 o 
  -1   8  12       10.97        8.56      2.92 o 
   0   8  12       74.58       61.03      5.21 o 
   1   8  12       77.78       80.35      9.45 o 
   2   8  12       84.80       96.84      9.45 o 
   3   8  12       33.75       21.85      5.31 o 
   4   8  12       46.65       31.30      6.50 o 
   5   8  12       11.47       11.22      4.72 o 
   6   8  12        0.12        0.00      2.95 o 
   7   8  12        3.47        0.59      3.54 o 
  -2   9  12        0.02        2.36      3.54 o 
  -1   9  12        0.97       -1.72      2.66 o 
   0   9  12        2.26        3.54      2.51 o 
   1   9  12       78.74       84.02      5.96 o 
   2   9  12       40.63       45.47      7.68 o 
   3   9  12        1.01        2.95      3.54 o 
   4   9  12        9.04        7.09      4.13 o 
   5   9  12        1.09       -0.59      3.54 o 
   6   9  12        3.54        4.72      4.13 o 
   0  10  12        0.84        2.82      2.69 o 
   1  10  12        2.72        4.36      2.69 o 
   2  10  12        2.83        5.31      4.13 o 
   3  10  12       17.30       14.76      4.72 o 
  -2  -9  13        8.70        8.64      2.60 o 
  -1  -9  13        7.54        9.28      3.10 o 
   0  -9  13       26.09       34.84      6.50 o 
  -4  -8  13        8.73        5.31      2.92 o 
  -3  -8  13        2.30        0.60      1.99 o 
  -2  -8  13       16.72       16.37      2.94 o 
  -1  -8  13        2.74        0.54      2.36 o 
   0  -8  13        9.64       10.33      2.92 o 
   1  -8  13        1.29       -0.59      2.36 o 
   2  -8  13       53.38       62.59      7.68 o 
   3  -8  13       33.11       33.07      5.90 o 
   4  -8  13        2.48        2.36      2.95 o 
  -5  -7  13        4.28        2.36      3.54 o 
  -4  -7  13       35.23       53.14      7.68 o 
  -3  -7  13       26.24       22.95      3.13 o 
  -2  -7  13        3.94        7.57      2.39 o 
  -1  -7  13       56.55       61.19      5.01 o 
   0  -7  13        0.34        0.00      2.09 o 
   1  -7  13       54.51       47.24      6.50 o 
   2  -7  13       14.73       23.03      4.72 o 
   3  -7  13       18.85       18.30      4.72 o 
   4  -7  13       55.47       57.28      7.09 o 
   5  -7  13        3.81        1.77      2.36 o 
  -6  -6  13        0.02       -2.66      1.77 o 
  -5  -6  13       20.98       18.90      5.31 o 
  -4  -6  13       27.01       16.37      3.53 o 
  -3  -6  13        1.16       -0.59      1.97 o 
  -2  -6  13       23.28       23.32      3.53 o 
  -1  -6  13       28.56       25.10      3.53 o 
   0  -6  13        3.19        0.00      1.67 o 
   1  -6  13       36.36       43.70      5.90 o 
   2  -6  13      146.26      140.53      9.45 o 
   3  -6  13       23.05       28.34      5.31 o 
   4  -6  13       31.28       38.38      5.90 o 
   5  -6  13       18.66       17.71      4.13 o 
   6  -6  13        1.67        2.95      2.95 o 
  -7  -5  13        4.74        7.68      4.13 o 
  -6  -5  13       58.88       67.31      8.27 o 
  -5  -5  13        1.77        1.77      2.36 o 
  -4  -5  13       44.17       42.18      4.72 o 
  -3  -5  13      353.20      328.29     10.83 o 
  -2  -5  13       68.00       64.36      7.09 o 
  -1  -5  13       11.61       11.14      2.69 o 
   0  -5  13       98.83       87.50      5.21 o 
   1  -5  13        7.92       13.58      3.54 o 
   2  -5  13      282.41      256.86     12.40 o 
   3  -5  13       46.89       37.79      5.90 o 
   4  -5  13       20.51       16.53      4.13 o 
   5  -5  13        7.00        4.72      2.95 o 
   6  -5  13       90.15       66.72      7.68 o 
   7  -5  13        0.00        1.77      2.36 o 
  -7  -4  13       16.14       20.67      5.31 o 
  -6  -4  13        1.39        1.77      3.54 o 
  -5  -4  13      125.05      128.13      9.45 o 
  -4  -4  13        0.04        1.48      2.09 o 
  -3  -4  13       32.84       26.25      3.95 o 
  -2  -4  13       52.84       42.51      5.90 o 
  -1  -4  13       90.96       84.44      7.68 o 
   0  -4  13      474.41      465.56     21.55 o 
   1  -4  13       52.30       52.55      5.90 o 
   2  -4  13       36.77       27.75      4.72 o 
   3  -4  13      327.00      335.98     13.58 o 
   4  -4  13       85.06       92.71      7.68 o 
   5  -4  13        9.31        4.13      2.95 o 
   6  -4  13       29.27       26.57      5.31 o 
   7  -4  13        6.80       11.22      4.13 o 
   8  -4  13        1.49       -0.59      2.95 o 
  -8  -3  13        8.82       10.04      4.72 o 
  -7  -3  13        0.13       -2.36      2.95 o 
  -6  -3  13       95.21      115.73      9.45 o 
  -5  -3  13      114.44      113.37      8.86 o 
  -4  -3  13       22.40       23.47      8.56 o 
  -3  -3  13      447.17      454.85     12.99 o 
  -2  -3  13      108.75      103.33      8.27 o 
  -1  -3  13        4.34        1.77      2.95 o 
   0  -3  13        6.09       10.04      3.54 o 
   1  -3  13      547.94      544.42     17.12 o 
   2  -3  13      294.07      288.15     12.40 o 
   3  -3  13       17.25       14.76      3.54 o 
   4  -3  13       24.42       17.71      4.13 o 
   5  -3  13        6.00        2.36      2.36 o 
   6  -3  13       67.97       71.45      7.68 o 
   7  -3  13        6.03        2.95      2.36 o 
   8  -3  13        1.02        1.18      2.95 o 
  -8  -2  13       18.89       21.26      5.90 o 
  -7  -2  13        7.51        4.13      3.54 o 
  -6  -2  13       32.94       37.79      6.50 o 
  -5  -2  13       19.07       19.49      4.72 o 
  -4  -2  13      158.20      159.43      9.45 o 
  -3  -2  13      153.42      134.98     12.10 o 
  -2  -2  13        4.38        7.68      3.54 o 
  -1  -2  13       34.70       30.11      4.72 o 
   0  -2  13        9.39        8.27      2.95 o 
   1  -2  13        0.49       -1.18      2.36 o 
   2  -2  13       11.12       11.22      3.54 o 
   3  -2  13       13.11        8.86      2.95 o 
   4  -2  13       31.03       47.83      5.31 o 
   5  -2  13      447.90      439.32     15.94 o 
   6  -2  13        9.77        5.31      2.95 o 
   7  -2  13        4.35        2.36      2.36 o 
   8  -2  13       70.40       55.51      7.68 o 
   9  -2  13       27.83       30.11      5.90 o 
  -8  -1  13       83.37       92.71      9.45 o 
  -7  -1  13        6.18        1.77      3.54 o 
  -6  -1  13        0.91        6.50      3.54 o 
  -5  -1  13        3.93        3.54      3.54 o 
  -4  -1  13       40.27       45.47      5.31 o 
  -3  -1  13       58.92       60.45      4.37 o 
  -2  -1  13      419.13      448.76     15.35 o 
  -1  -1  13        9.16       12.40      3.54 o 
   0  -1  13        9.66        4.72      2.95 o 
   1  -1  13       46.12       44.78      3.95 o 
   2  -1  13      115.19      124.28      5.63 o 
   3  -1  13        0.06       -0.26      2.95 o 
   4  -1  13     1190.90     1098.74     35.13 o 
   5  -1  13        1.25        4.24      2.27 o 
   6  -1  13      106.41       82.08      7.68 o 
   7  -1  13       22.28       17.12      4.13 o 
   8  -1  13        7.90        3.54      2.95 o 
   9  -1  13       40.70       38.38      6.50 o 
  -8   0  13       17.78       23.03      5.90 o 
  -7   0  13       12.07       25.39      5.90 o 
  -6   0  13        8.28       10.04      4.13 o 
  -5   0  13      199.41      187.71     13.88 o 
  -4   0  13        0.11       -2.02      1.77 o 
  -3   0  13      210.41      219.26      8.27 o 
  -2   0  13       89.31       82.91      3.75 o 
  -1   0  13       54.36       66.73      4.18 o 
   0   0  13      356.16      351.91      8.97 o 
   1   0  13      216.43      231.90     10.63 o 
   2   0  13      563.45      537.52     11.25 o 
   3   0  13       86.51       84.89      4.79 o 
   4   0  13      211.10      194.55      6.88 o 
   5   0  13      299.86      300.54      9.19 o 
   6   0  13       20.21       16.20      3.11 o 
   7   0  13        0.03        2.36      2.66 o 
   8   0  13        0.03        2.95      2.95 o 
   9   0  13        5.95        2.95      3.54 o 
  -8   1  13        0.95        4.13      2.51 o 
  -7   1  13       10.65        5.02      2.51 o 
  -6   1  13        0.06        0.59      1.67 o 
  -5   1  13       55.04       64.05      8.56 o 
  -4   1  13      139.81      130.17      5.90 o 
  -3   1  13       38.53       38.26      2.43 o 
  -2   1  13       52.43       53.94      2.66 o 
  -1   1  13       14.52       15.35      1.91 o 
   0   1  13       77.27       65.30      2.86 o 
   1   1  13      128.72      128.77      5.21 o 
   2   1  13       18.86       20.11      2.69 o 
   3   1  13      303.10      282.33      8.07 o 
   4   1  13     1069.27     1001.37     17.10 o 
   5   1  13       81.48       78.39      4.79 o 
   6   1  13       67.81       64.89      4.59 o 
   7   1  13        0.31       -0.26      1.84 o 
   8   1  13       25.53       21.26      5.31 o 
   9   1  13        3.45        8.86      4.13 o 
  -8   2  13        0.63        0.59      3.54 o 
  -7   2  13        0.01        1.18      2.95 o 
  -6   2  13       55.88       50.78      6.50 o 
  -5   2  13        0.50        1.97      1.84 o 
  -4   2  13       55.69       49.08      3.95 o 
  -3   2  13      128.38      127.25      4.43 o 
  -2   2  13      103.51      104.34      3.39 o 
  -1   2  13       26.12       31.32      3.06 o 
   0   2  13        6.01        8.38      1.56 o 
   1   2  13       32.50       36.84      3.26 o 
   2   2  13      109.27      102.63      4.54 o 
   3   2  13      500.69      486.15     12.40 o 
   4   2  13       50.50       49.63      3.95 o 
   5   2  13      616.14      615.69     21.85 o 
   6   2  13      208.27      213.41      7.72 o 
   7   2  13       32.15       24.34      3.34 o 
   8   2  13        8.63        5.90      3.54 o 
   9   2  13        0.72       -1.77      2.36 o 
  -7   3  13        6.38        7.09      4.13 o 
  -6   3  13       17.23       28.34      5.31 o 
  -5   3  13        3.49        0.59      2.95 o 
  -4   3  13        8.85       11.22      3.54 o 
  -3   3  13        5.19        8.86      2.95 o 
  -2   3  13       14.70       16.40      3.25 o 
  -1   3  13       55.85       60.20      4.32 o 
   0   3  13       18.01       15.57      2.45 o 
   1   3  13      225.37      220.11      6.53 o 
   2   3  13        0.19        1.43      1.42 o 
   3   3  13       19.09       24.80      2.83 o 
   4   3  13       95.84       89.15      9.74 o 
   5   3  13      204.29      209.98      7.48 o 
   6   3  13       16.13       13.41      2.69 o 
   7   3  13       48.69       42.68      4.43 o 
   8   3  13       52.45       41.92      5.90 o 
   9   3  13       86.90       85.03      8.86 o 
  -7   4  13       15.79       13.58      4.72 o 
  -6   4  13        3.73        1.18      2.95 o 
  -5   4  13        0.18       -0.59      2.95 o 
  -4   4  13       22.16       18.90      4.13 o 
  -3   4  13       21.79       17.12      4.13 o 
  -2   4  13       99.09      105.11      5.43 o 
  -1   4  13       23.79       27.99      3.84 o 
   0   4  13       48.80       50.07      3.69 o 
   1   4  13       23.14       21.85      4.72 o 
   2   4  13        2.95        0.00      2.36 o 
   3   4  13       70.27       76.17      7.09 o 
   4   4  13       21.12       26.36      2.83 o 
   5   4  13      133.62      138.53      5.96 o 
   6   4  13       24.33       28.44      3.53 o 
   7   4  13       55.21       56.51      5.61 o 
   8   4  13        9.44        9.79      4.43 o 
   9   4  13       18.70       21.26      5.31 o 
  -6   5  13        4.21        4.72      3.54 o 
  -5   5  13       17.42       11.22      4.72 o 
  -4   5  13        0.51       -0.59      2.95 o 
  -3   5  13       20.04       18.30      4.72 o 
  -2   5  13       14.96       22.69      3.34 o 
  -1   5  13        0.17        0.30      1.67 o 
   0   5  13        8.15        6.79      2.09 o 
   1   5  13       84.42       83.26      7.68 o 
   2   5  13       44.92       49.01      6.50 o 
   3   5  13        4.29        2.36      2.95 o 
   4   5  13        2.62        5.90      2.95 o 
   5   5  13      119.13      128.72      9.45 o 
   6   5  13       12.63        5.90      3.54 o 
   7   5  13        8.17        6.50      3.54 o 
   8   5  13       15.46       22.44      5.31 o 
  -5   6  13       12.58        4.13      4.13 o 
  -4   6  13       24.16       25.39      5.31 o 
  -3   6  13        2.89        0.00      2.95 o 
  -2   6  13        0.50        1.18      2.09 o 
  -1   6  13       20.47       21.77      3.53 o 
   0   6  13       43.35       32.89      3.95 o 
   1   6  13        5.70        7.09      3.54 o 
   2   6  13       63.56       63.77      7.68 o 
   3   6  13       56.45       68.50      7.68 o 
   4   6  13        3.06        2.95      2.95 o 
   5   6  13        9.87       11.81      4.13 o 
   6   6  13       34.91       25.98      5.90 o 
   7   6  13       12.62        9.45      4.13 o 
   8   6  13        5.70        7.68      4.13 o 
  -5   7  13        6.30        4.72      4.13 o 
  -4   7  13       32.30       23.03      5.90 o 
  -3   7  13        0.21       -3.54      2.36 o 
  -2   7  13        1.78        4.03      2.40 o 
  -1   7  13        3.98        3.49      2.40 o 
   0   7  13        2.78        0.97      2.27 o 
   1   7  13        2.69        2.36      3.54 o 
   2   7  13       64.68       65.54      7.68 o 
   3   7  13        3.25        0.59      3.54 o 
   4   7  13       35.81       35.43      6.50 o 
   5   7  13        1.41        2.36      3.54 o 
   6   7  13        3.20        8.27      4.13 o 
   7   7  13        0.04        1.77      2.95 o 
   8   7  13       31.85       28.93      6.50 o 
  -3   8  13        0.26        4.13      4.13 o 
  -2   8  13        0.03       -2.36      2.95 o 
  -1   8  13        6.00        3.54      2.51 o 
   0   8  13       16.70       20.79      7.09 o 
   1   8  13        2.83        6.50      4.13 o 
   2   8  13       17.41       13.58      4.72 o 
   3   8  13       43.59       56.10      7.68 o 
   4   8  13        4.92        0.00      2.95 o 
   5   8  13       37.73       31.89      6.50 o 
   6   8  13        1.83        3.54      3.54 o 
   7   8  13       19.53       32.48      7.09 o 
  -2   9  13        9.10       10.63      5.31 o 
  -1   9  13        5.75        5.00      2.69 o 
   0   9  13        6.07        4.86      2.69 o 
   1   9  13        0.23       -4.13      3.54 o 
   2   9  13        1.68       -4.13      3.54 o 
   3   9  13        3.15        4.13      4.13 o 
   4   9  13       59.99       63.18      8.86 o 
   5   9  13        0.23        0.00      3.54 o 
  -3  -8  14        5.68        4.46      2.14 o 
  -2  -8  14        9.34       13.33      2.83 o 
  -1  -8  14       43.55       60.54      5.43 o 
   0  -8  14       12.46       15.35      4.72 o 
   1  -8  14       25.62       33.66      6.50 o 
   2  -8  14        3.60        8.86      3.54 o 
   3  -8  14       21.56       15.35      4.72 o 
  -5  -7  14        5.23        4.13      4.13 o 
  -4  -7  14        1.75        0.00      2.95 o 
  -3  -7  14       11.95       12.16      2.56 o 
  -2  -7  14       19.16       16.26      3.13 o 
  -1  -7  14        2.15        6.20      2.51 o 
   0  -7  14        0.66       -0.43      2.27 o 
   1  -7  14        0.61        2.95      2.95 o 
   2  -7  14       15.24       18.30      4.72 o 
   3  -7  14       12.27        9.45      3.54 o 
   4  -7  14        0.16        7.68      3.54 o 
   5  -7  14        3.66        4.72      2.95 o 
  -6  -6  14        1.31        2.95      3.54 o 
  -5  -6  14       17.20       15.35      4.72 o 
  -4  -6  14        7.37        8.86      2.92 o 
  -3  -6  14       27.17       31.45      4.37 o 
  -2  -6  14        7.00        7.89      4.13 o 
  -1  -6  14        3.91        4.03      2.27 o 
   0  -6  14       31.09       34.07      3.95 o 
   1  -6  14        3.61        4.13      2.95 o 
   2  -6  14       38.39       41.33      5.90 o 
   3  -6  14        5.26        7.09      3.54 o 
   4  -6  14        0.64        2.95      2.36 o 
   5  -6  14        0.11       -1.18      2.36 o 
   6  -6  14       20.46       26.57      5.90 o 
  -6  -5  14        0.59        1.18      2.95 o 
  -5  -5  14        0.00       -1.18      2.95 o 
  -4  -5  14        0.61       -2.49      1.84 o 
  -3  -5  14       53.50       50.59     14.76 o 
  -2  -5  14        3.21        0.00      2.95 o 
  -1  -5  14        3.04        6.39      2.27 o 
   0  -5  14      102.77       87.85      5.38 o 
   1  -5  14        0.31        2.36      2.95 o 
   2  -5  14       13.83       10.63      3.54 o 
   3  -5  14       54.98       44.88      5.90 o 
   4  -5  14       23.78       23.62      4.72 o 
   5  -5  14        5.86        8.27      3.54 o 
   6  -5  14        8.01        4.72      2.95 o 
   7  -5  14       42.61       37.20      6.50 o 
  -7  -4  14       37.15       39.56      7.09 o 
  -6  -4  14        3.13        2.95      3.54 o 
  -5  -4  14       18.52       22.44      5.31 o 
  -4  -4  14        0.60       -0.89      2.09 o 
  -3  -4  14      323.92      313.65     10.41 o 
  -2  -4  14      100.10       79.71      7.68 o 
  -1  -4  14      315.56      319.45     14.17 o 
   0  -4  14       12.85       19.73      2.83 o 
   1  -4  14       68.71       52.55      6.50 o 
   2  -4  14        3.66        8.27      3.54 o 
   3  -4  14      489.20      459.98     16.53 o 
   4  -4  14       30.26       26.57      5.31 o 
   5  -4  14       25.34       25.98      5.31 o 
   6  -4  14       22.76       25.39      5.31 o 
   7  -4  14       34.78       29.52      5.90 o 
   8  -4  14       17.60       13.58      4.13 o 
  -7  -3  14        6.43        4.72      4.13 o 
  -6  -3  14       60.53       53.14      7.09 o 
  -5  -3  14       25.93       37.20      6.50 o 
  -4  -3  14        1.89        1.88      2.27 o 
  -3  -3  14      282.81      302.91     15.65 o 
  -2  -3  14      155.78      158.84     10.04 o 
  -1  -3  14        1.14        2.36      2.95 o 
   0  -3  14       85.81       91.52      7.68 o 
   1  -3  14      561.53      614.69     19.49 o 
   2  -3  14      216.11      239.14     11.81 o 
   3  -3  14      139.27      149.39      9.45 o 
   4  -3  14       11.58       16.53      4.13 o 
   5  -3  14       91.69       69.09      7.09 o 
   6  -3  14       32.15       41.33      5.90 o 
   7  -3  14        3.53       -1.77      1.77 o 
   8  -3  14        1.87        2.95      2.95 o 
  -7  -2  14       11.90        6.50      4.13 o 
  -6  -2  14        5.39        6.50      3.54 o 
  -5  -2  14       25.61       21.26      5.31 o 
  -4  -2  14      336.08      338.55     10.41 o 
  -3  -2  14       92.46      101.14      5.85 o 
  -2  -2  14       50.37       47.83      5.90 o 
  -1  -2  14       34.26       30.11      5.31 o 
   0  -2  14       66.39       72.63      6.50 o 
   1  -2  14       64.91       75.58      6.50 o 
   2  -2  14       37.08       28.93      4.72 o 
   3  -2  14      119.86      125.18      8.27 o 
   4  -2  14       48.07       33.07      5.31 o 
   5  -2  14       12.32        8.86      3.54 o 
   6  -2  14       97.94      100.38      8.86 o 
   7  -2  14        5.99        1.77      2.36 o 
   8  -2  14       10.24       13.58      4.13 o 
  -8  -1  14       48.59       35.43      7.09 o 
  -7  -1  14        0.32       -2.36      3.54 o 
  -6  -1  14       18.49       11.22      4.13 o 
  -5  -1  14       28.54       33.07      5.90 o 
  -4  -1  14        3.06        2.95      2.95 o 
  -3  -1  14      150.49      153.45      8.86 o 
  -2  -1  14      124.62      130.50      8.27 o 
  -1  -1  14      151.20      137.58      8.27 o 
   0  -1  14      115.16      115.14      7.68 o 
   1  -1  14      547.69      588.34     12.92 o 
   2  -1  14      137.04      154.75      6.46 o 
   3  -1  14       48.44       54.80      4.37 o 
   4  -1  14      764.08      743.87     15.01 o 
   5  -1  14      223.54      213.75     10.63 o 
   6  -1  14      144.04      144.67      9.45 o 
   7  -1  14       21.24       23.62      4.72 o 
   8  -1  14        0.08       -1.77      2.36 o 
   9  -1  14        5.95       13.58      4.72 o 
  -8   0  14        0.00       -3.54      3.54 o 
  -7   0  14       25.85       23.62      5.90 o 
  -6   0  14       23.15       18.30      4.72 o 
  -5   0  14       67.22       65.54      7.09 o 
  -4   0  14      294.10      315.91     12.99 o 
  -3   0  14        5.22        9.62      4.13 o 
  -2   0  14       97.35      101.37      5.52 o 
  -1   0  14        2.97        2.66      2.09 o 
   0   0  14       37.29       37.08      3.53 o 
   1   0  14        0.91        1.90      1.84 o 
   2   0  14       33.66       35.26      3.53 o 
   3   0  14       98.54      100.36      5.38 o 
   4   0  14     1144.30     1190.37     19.80 o 
   5   0  14       83.57       98.42      5.38 o 
   6   0  14      265.10      257.23      8.97 o 
   7   0  14        2.45        1.77      3.54 o 
   8   0  14       14.65        5.90      3.54 o 
   9   0  14       47.83       80.90      8.86 o 
  -7   1  14        4.23        7.84      2.95 o 
  -6   1  14        3.11        2.79      2.27 o 
  -5   1  14        0.05        3.25      2.09 o 
  -4   1  14      111.14      105.77      6.20 o 
  -3   1  14       48.78       56.25      2.95 o 
  -2   1  14       62.08       62.05      2.93 o 
  -1   1  14       13.92       14.48      2.04 o 
   0   1  14       18.44       18.24      3.84 o 
   1   1  14      145.70      146.87      5.80 o 
   2   1  14       21.87       16.20      2.69 o 
   3   1  14      631.43      594.02     16.53 o 
   4   1  14      498.84      501.16     11.67 o 
   5   1  14       75.48       80.05      4.96 o 
   6   1  14       16.79       17.81      3.11 o 
   7   1  14       23.55       28.54      8.56 o 
   8   1  14        0.01        2.36      2.95 o 
   9   1  14       70.67       82.08      8.86 o 
  -7   2  14        2.01        0.00      2.95 o 
  -6   2  14        3.59        1.18      2.95 o 
  -5   2  14        0.18        1.77      2.36 o 
  -4   2  14        2.91        2.36      2.09 o 
  -3   2  14        0.14        1.03      2.95 o 
  -2   2  14      144.60      148.14      4.04 o 
  -1   2  14       20.75       25.33      2.49 o 
   0   2  14       74.43       75.12      4.25 o 
   1   2  14        8.49        5.67      1.97 o 
   2   2  14       29.47       23.00      2.83 o 
   3   2  14       35.96       38.34      4.72 o 
   4   2  14      358.91      353.78      9.58 o 
   5   2  14        0.11       -1.70      1.52 o 
   6   2  14        3.95        5.58      2.27 o 
   7   2  14      121.35      125.68      6.68 o 
   8   2  14      118.29      129.32      9.45 o 
   9   2  14       11.70       11.81      4.13 o 
  -7   3  14       28.42       24.21      5.31 o 
  -6   3  14        2.24        2.36      3.54 o 
  -5   3  14        8.79        8.86      3.54 o 
  -4   3  14       37.98       28.93      5.31 o 
  -3   3  14        5.38       10.63      3.54 o 
  -2   3  14       46.78       46.24      3.95 o 
  -1   3  14       29.29       25.92      3.11 o 
   0   3  14        0.00       -1.77      2.36 o 
   1   3  14      189.01      188.25      6.10 o 
   2   3  14        4.78        8.91      1.97 o 
   3   3  14       13.31       15.08      2.40 o 
   4   3  14       82.06       72.63      4.54 o 
   5   3  14      505.36      500.65     12.02 o 
   6   3  14       19.94       14.07      2.69 o 
   7   3  14      207.82      200.48      8.13 o 
   8   3  14        1.78        1.06      1.97 o 
   9   3  14       15.80       24.80      5.90 o 
  -6   4  14       15.95       22.44      5.90 o 
  -5   4  14       23.61       14.76      4.72 o 
  -4   4  14       43.95       46.06      6.50 o 
  -3   4  14        0.27       -1.18      2.36 o 
  -2   4  14        0.28       -1.44      1.84 o 
  -1   4  14       98.17      102.11      5.38 o 
   0   4  14        0.09       -0.59      2.95 o 
   1   4  14      161.34      155.30      9.45 o 
   2   4  14       31.78       38.38      5.90 o 
   3   4  14      109.29      111.01      8.27 o 
   4   4  14       11.34       13.58      4.13 o 
   5   4  14       82.41       90.93      8.27 o 
   6   4  14       56.70       48.32      4.37 o 
   7   4  14        6.78        1.57      1.84 o 
   8   4  14       13.78       18.27      3.53 o 
   9   4  14       12.16       16.53      5.31 o 
  -6   5  14        1.78       -1.18      2.95 o 
  -5   5  14       46.55       33.66      6.50 o 
  -4   5  14       68.02       64.36      7.68 o 
  -3   5  14       28.98       43.70      6.50 o 
  -2   5  14        4.31        1.31      1.84 o 
  -1   5  14       17.78       18.81      3.11 o 
   0   5  14       21.08       14.17      4.13 o 
   1   5  14       30.99       31.30      5.31 o 
   2   5  14      204.03      236.19     12.40 o 
   3   5  14       83.11       72.63      7.68 o 
   4   5  14        6.61        5.90      3.54 o 
   5   5  14       15.11       14.76      4.72 o 
   6   5  14        0.03        3.54      2.95 o 
   7   5  14        5.51        7.09      4.13 o 
   8   5  14       20.69       34.25      6.50 o 
  -5   6  14        1.32       -0.59      2.95 o 
  -4   6  14       28.31       33.66      6.50 o 
  -3   6  14        2.72        1.77      2.95 o 
  -2   6  14       10.51        4.13      2.51 o 
  -1   6  14       83.14       80.99      5.38 o 
   0   6  14      113.94      126.13      6.22 o 
   1   6  14       57.63       71.45      7.68 o 
   2   6  14       34.71       29.52      5.90 o 
   3   6  14       25.85       23.03      5.31 o 
   4   6  14       26.92       24.80      5.90 o 
   5   6  14      115.64      121.05     10.63 o 
   6   6  14        8.67        4.13      4.13 o 
   7   6  14        3.69        5.90      4.13 o 
   8   6  14        2.38        6.50      4.72 o 
  -4   7  14        0.18        5.31      3.54 o 
  -3   7  14        0.30        0.59      3.54 o 
  -2   7  14        4.73        5.90      4.13 o 
  -1   7  14        0.45        4.40      2.27 o 
   0   7  14      152.35      161.20     11.22 o 
   1   7  14        1.46        0.59      3.54 o 
   2   7  14       66.15       60.82      8.27 o 
   3   7  14        0.02       -2.36      2.36 o 
   4   7  14       24.03       23.03      5.90 o 
   5   7  14        1.29       -1.18      2.95 o 
   6   7  14       20.06       10.63      4.72 o 
   7   7  14        0.05       -3.54      2.95 o 
  -3   8  14        1.39        1.77      2.95 o 
  -2   8  14        8.10        7.09      4.13 o 
  -1   8  14        0.23       -1.48      2.51 o 
   0   8  14        7.02        1.77      4.13 o 
   1   8  14       49.57       53.14      7.68 o 
   2   8  14       42.85       44.88      7.68 o 
   3   8  14       20.81       27.75      6.50 o 
   4   8  14       15.17       16.53      5.31 o 
   5   8  14        1.58       -2.36      2.95 o 
   6   8  14        0.01        1.77      3.54 o 
  -1   9  14       16.73       18.30      4.43 o 
   0   9  14        6.77        4.13      4.13 o 
   1   9  14        6.17        2.36      4.13 o 
   2   9  14       21.59       14.17      5.31 o 
   3   9  14       23.85       20.08      5.90 o 
   4   9  14        4.74        2.36      4.13 o 
  -2  -8  15       55.76       68.92      5.05 o 
  -1  -8  15       46.84       56.96      5.63 o 
   0  -8  15        9.77        5.31      4.13 o 
   1  -8  15       30.85       43.11      7.09 o 
   2  -8  15       92.21      108.06      9.45 o 
  -4  -7  15        0.98        2.36      5.90 o 
  -3  -7  15       27.96       30.02      3.63 o 
  -2  -7  15       65.26       68.08      4.83 o 
  -1  -7  15        9.42       12.69      6.79 o 
   0  -7  15        0.26       -4.13      2.95 o 
   1  -7  15       15.44       14.76      4.72 o 
   2  -7  15       39.09       53.73      7.09 o 
   3  -7  15        2.67        0.59      2.95 o 
   4  -7  15        0.18        0.59      2.95 o 
  -5  -6  15        1.58       -2.95      2.95 o 
  -4  -6  15       47.46       52.92      5.80 o 
  -3  -6  15       20.35       14.84      5.90 o 
  -2  -6  15       20.71       21.32      3.69 o 
  -1  -6  15       45.04       41.99      4.37 o 
   0  -6  15        2.68       -0.59      2.36 o 
   1  -6  15       68.93       70.27      7.68 o 
   2  -6  15       11.46        5.90      3.54 o 
   3  -6  15       10.52       13.58      4.13 o 
   4  -6  15       19.08       26.57      5.31 o 
   5  -6  15       10.54       15.35      4.72 o 
  -6  -5  15       23.24       21.26      5.90 o 
  -5  -5  15        0.17        0.59      2.95 o 
  -4  -5  15        0.40       -1.77      2.66 o 
  -3  -5  15        4.11        2.63      2.27 o 
  -2  -5  15       35.50       33.66      5.90 o 
  -1  -5  15        5.14        3.84      2.09 o 
   0  -5  15        6.35        7.09      3.54 o 
   1  -5  15      130.55      126.95      9.45 o 
   2  -5  15      389.39      389.72     16.53 o 
   3  -5  15       46.31       48.42      6.50 o 
   4  -5  15       55.33       50.78      6.50 o 
   5  -5  15       18.72       20.08      5.31 o 
   6  -5  15        5.69       11.81      4.13 o 
  -6  -4  15        0.00       -0.59      3.54 o 
  -5  -4  15       89.64       81.49      8.86 o 
  -4  -4  15       38.03       37.14      4.79 o 
  -3  -4  15       63.33       70.24      5.63 o 
  -2  -4  15       67.86       53.14      7.09 o 
  -1  -4  15        0.62       -1.77      2.36 o 
   0  -4  15        0.07        2.95      2.95 o 
   1  -4  15      716.19      641.85     20.67 o 
   2  -4  15        9.86        4.72      3.54 o 
   3  -4  15       11.82        8.27      3.54 o 
   4  -4  15        8.65        4.13      2.95 o 
   5  -4  15        2.72        4.13      2.95 o 
   6  -4  15        6.45        2.95      2.95 o 
   7  -4  15        6.19        8.86      3.54 o 
  -7  -3  15       32.80       23.03      5.90 o 
  -6  -3  15        8.55        6.50      4.13 o 
  -5  -3  15       56.47       63.18      7.68 o 
  -4  -3  15      522.00      503.52     13.53 o 
  -3  -3  15      101.97      103.41      8.27 o 
  -2  -3  15      193.37      193.68     11.22 o 
  -1  -3  15        4.97        9.45      3.54 o 
   0  -3  15        1.56       -1.18      2.95 o 
   1  -3  15      701.31      714.48     21.26 o 
   2  -3  15      319.36      288.74     13.58 o 
   3  -3  15       20.40       25.98      4.72 o 
   4  -3  15       63.79       55.51      6.50 o 
   5  -3  15        5.32        4.72      2.95 o 
   6  -3  15       30.39       27.16      5.31 o 
   7  -3  15        6.13        5.31      2.95 o 
   8  -3  15        7.82       15.35      4.72 o 
  -7  -2  15        1.52        3.54      4.13 o 
  -6  -2  15        4.86        1.77      3.54 o 
  -5  -2  15        4.80        4.13      3.54 o 
  -4  -2  15       25.22       25.98      3.95 o 
  -3  -2  15       14.33       11.81      7.09 o 
  -2  -2  15        7.62       10.63      4.13 o 
  -1  -2  15      257.47      254.50     11.81 o 
   0  -2  15        0.47        0.00      2.36 o 
   1  -2  15        0.08        0.59      2.36 o 
   2  -2  15       19.73       21.85      4.72 o 
   3  -2  15        2.86        2.36      2.36 o 
   4  -2  15       12.72       20.67      4.72 o 
   5  -2  15      136.54      112.19      8.27 o 
   6  -2  15       18.51       27.75      5.31 o 
   8  -2  15        0.59       -0.59      2.36 o 
  -7  -1  15        0.62        5.31      4.13 o 
  -6  -1  15       19.98       18.90      4.72 o 
  -5  -1  15        9.96        7.68      3.54 o 
  -4  -1  15      180.16      190.72     10.63 o 
  -3  -1  15       46.31       41.37      4.18 o 
  -2  -1  15        4.96        5.31      2.95 o 
  -1  -1  15       17.75       14.17      4.13 o 
   0  -1  15      150.65      139.94      8.86 o 
   1  -1  15       43.95       45.23      7.38 o 
   2  -1  15       20.28       22.38      4.43 o 
   3  -1  15      135.31      140.00      6.46 o 
   4  -1  15      123.32      125.19      6.22 o 
   5  -1  15       16.74       19.49      4.13 o 
   6  -1  15       41.26       36.02      5.90 o 
   7  -1  15        9.68        5.90      3.54 o 
   8  -1  15       58.31       76.76      8.86 o 
  -7   0  15       11.58       17.12      5.31 o 
  -6   0  15        7.63       10.63      4.72 o 
  -5   0  15       43.97       43.11      5.90 o 
  -4   0  15        4.52        0.00      2.95 o 
  -3   0  15       54.96       58.51      4.59 o 
  -2   0  15        6.79        4.17      1.80 o 
  -1   0  15       17.13       18.24      3.11 o 
   0   0  15       20.23       15.85      4.13 o 
   1   0  15        1.06        3.19      3.25 o 
   2   0  15       18.27       14.39      2.69 o 
   3   0  15      190.01      201.35      8.86 o 
   4   0  15      372.70      365.51     10.41 o 
   5   0  15      196.29      191.18      7.72 o 
   6   0  15      119.46      119.07      6.26 o 
   7   0  15       34.82       31.71      5.31 o 
   8   0  15       73.18       77.35      8.27 o 
   9   0  15        0.54       -3.54      2.36 o 
  -7   1  15        0.07       -0.59      2.95 o 
  -6   1  15       15.39       10.97      2.92 o 
  -5   1  15       46.89       49.82      5.02 o 
  -4   1  15       14.84       16.14      2.92 o 
  -3   1  15       15.33       13.66      1.79 o 
  -2   1  15       46.34       42.99      2.98 o 
  -1   1  15       45.45       48.77      3.10 o 
   0   1  15       63.11       60.18      4.37 o 
   1   1  15        0.00        0.20      1.84 o 
   2   1  15      179.11      180.11      6.64 o 
   3   1  15      494.64      452.64     11.01 o 
   4   1  15        7.98        6.17      4.43 o 
   5   1  15      127.30      113.20     10.63 o 
   6   1  15        7.86        8.06      3.25 o 
   7   1  15       19.25       19.39      3.84 o 
   8   1  15       57.31       77.35      8.27 o 
   9   1  15        0.58       -2.95      2.95 o 
  -7   2  15        1.97        3.54      3.54 o 
  -6   2  15       31.41       23.03      5.31 o 
  -5   2  15        0.92        4.13      2.95 o 
  -4   2  15       24.18       23.62      4.72 o 
  -3   2  15        1.13        3.54      2.09 o 
  -2   2  15        0.74        1.01      1.12 o 
  -1   2  15       42.52       39.66      2.83 o 
   0   2  15       13.84       15.33      2.83 o 
   1   2  15        0.01       -0.07      1.52 o 
   2   2  15        0.06        2.30      1.84 o 
   3   2  15       91.58       86.66      4.96 o 
   4   2  15        0.05       -1.18      2.36 o 
   5   2  15       10.20       10.88      2.50 o 
   6   2  15       32.29       33.86      3.95 o 
   7   2  15       17.77       21.77      3.53 o 
   8   2  15       11.31       10.71      3.11 o 
   9   2  15        1.23        4.72      3.54 o 
  -6   3  15        4.42        8.27      4.13 o 
  -5   3  15        4.04        4.72      3.54 o 
  -4   3  15       18.39       18.90      4.72 o 
  -3   3  15       59.25       62.59      6.50 o 
  -2   3  15        2.67        3.25      2.09 o 
  -1   3  15        6.56        5.55      3.25 o 
   0   3  15       11.00       10.04      4.13 o 
   1   3  15       51.39       56.69      6.50 o 
   2   3  15      194.12      194.28      6.80 o 
   3   3  15      866.87      867.81     15.88 o 
   4   3  15      120.80      125.68      5.96 o 
   5   3  15      339.47      327.67     10.04 o 
   6   3  15        0.07       -1.48      1.67 o 
   7   3  15        1.36       -2.51      1.67 o 
   8   3  15       23.93       31.48      4.18 o 
   9   3  15        5.69        6.50      3.54 o 
  -6   4  15        3.37        4.13      3.54 o 
  -5   4  15        5.02        2.95      3.54 o 
  -4   4  15       31.21       34.84      5.90 o 
  -3   4  15       13.68       16.53      4.13 o 
  -2   4  15       13.22        9.10      2.69 o 
  -1   4  15       68.62       75.58      4.79 o 
   0   4  15       13.09       11.22      4.13 o 
   1   4  15        1.99        5.31      3.54 o 
   2   4  15       78.40       76.76      7.68 o 
   3   4  15        9.77        4.72      3.54 o 
   4   4  15        0.92        1.77      2.95 o 
   5   4  15       17.95       18.30      4.72 o 
   6   4  15       25.64       10.63      4.13 o 
   7   4  15       34.22       34.77      6.50 o 
   8   4  15        0.80        0.30      2.09 o 
  -5   5  15        8.06        7.68      4.13 o 
  -4   5  15        4.32        3.54      2.95 o 
  -3   5  15        0.00        2.95      2.95 o 
  -2   5  15        6.00        4.43      2.51 o 
  -1   5  15       22.93       18.63      3.11 o 
   0   5  15       14.20       21.85      5.31 o 
   1   5  15       18.66       21.85      4.72 o 
   2   5  15        1.53       -0.59      2.95 o 
   3   5  15      126.03      125.18      9.45 o 
   4   5  15       56.88       63.18      7.68 o 
   5   5  15        5.00       11.22      4.13 o 
   6   5  15       41.18       35.43      6.50 o 
   7   5  15       10.75       13.58      4.72 o 
   8   5  15       30.93       31.89      7.09 o 
  -4   6  15        1.57        4.13      3.54 o 
  -3   6  15        1.61        3.54      3.54 o 
  -2   6  15        1.65        2.36      2.95 o 
  -1   6  15       19.73       15.69      3.11 o 
   0   6  15        0.70       -1.77      2.95 o 
   1   6  15        5.09        7.09      4.13 o 
   2   6  15        2.54       -1.18      3.54 o 
   3   6  15       48.70       53.14      7.68 o 
   4   6  15       36.30       30.70      5.90 o 
   5   6  15       13.80       10.04      4.72 o 
   6   6  15        2.41        4.13      4.13 o 
   7   6  15       15.64       20.08      5.90 o 
   8   6  15        0.01        1.18      4.13 o 
  -3   7  15        0.52        0.59      3.54 o 
  -2   7  15        6.47        3.54      3.54 o 
  -1   7  15        0.13        0.30      2.09 o 
   0   7  15        0.71        7.09      4.72 o 
   1   7  15        3.44        4.13      4.13 o 
   2   7  15       20.64       23.03      5.90 o 
   3   7  15        7.28        5.90      3.54 o 
   4   7  15       65.73       86.80      9.45 o 
   5   7  15       10.57       15.94      5.31 o 
   6   7  15        5.59        2.95      3.54 o 
   7   7  15        9.68       16.53      5.31 o 
  -2   8  15        2.30       -1.18      3.54 o 
  -1   8  15        3.79       -2.95      3.54 o 
   0   8  15        3.05        2.36      4.13 o 
   1   8  15        1.22        4.72      4.13 o 
   2   8  15        0.55        2.95      4.13 o 
   3   8  15        4.02        2.36      3.54 o 
   4   8  15       10.03        8.27      4.72 o 
   5   8  15       10.66        6.50      4.72 o 
   6   8  15        0.65       -4.43      2.95 o 
   0   9  15        1.72       -2.95      3.54 o 
   1   9  15       28.73       33.07      7.68 o 
   2   9  15       24.80       24.80      6.50 o 
   3   9  15       18.04       22.44      6.50 o 
  -3  -7  16       29.56       29.67      3.72 o 
  -2  -7  16        2.05        0.51      1.99 o 
  -1  -7  16        7.28        8.86      4.72 o 
   0  -7  16       16.84       11.22      4.72 o 
   1  -7  16       30.88       27.16      5.90 o 
   2  -7  16       10.40       20.67      5.31 o 
   3  -7  16        2.99        2.95      3.54 o 
  -4  -6  16        0.00        1.33      2.40 o 
  -3  -6  16       10.25        5.90      2.92 o 
  -2  -6  16        2.93        6.07      2.21 o 
  -1  -6  16       17.52       17.12      4.72 o 
   0  -6  16        2.80        4.72      3.54 o 
   1  -6  16       18.60       27.16      5.90 o 
   2  -6  16        0.24       -0.59      2.95 o 
   3  -6  16       27.77       39.56      6.50 o 
   4  -6  16       10.26        8.27      3.54 o 
   5  -6  16        0.92        1.77      2.95 o 
  -5  -5  16        0.13       -0.59      2.95 o 
  -4  -5  16       13.86        9.49      3.11 o 
  -3  -5  16       13.91       16.83      3.76 o 
  -2  -5  16       36.84       31.89      5.90 o 
  -1  -5  16        0.89       -3.54      2.36 o 
   0  -5  16       74.75       76.76      8.27 o 
   1  -5  16       10.65        7.09      3.54 o 
   2  -5  16        1.15        4.13      2.95 o 
   3  -5  16        8.61        8.86      3.54 o 
   4  -5  16       33.63       32.48      5.90 o 
   5  -5  16        1.62        1.18      2.36 o 
   6  -5  16       39.01       40.15      6.50 o 
  -6  -4  16        0.11        1.18      3.54 o 
  -5  -4  16        1.99        0.59      2.95 o 
  -4  -4  16        1.91        1.66      2.27 o 
  -3  -4  16        4.22        0.38      5.61 o 
  -2  -4  16       53.08       62.00      7.68 o 
  -1  -4  16       60.62       62.00      7.09 o 
   0  -4  16       32.73       31.30      5.90 o 
   1  -4  16       43.74       47.24      6.50 o 
   2  -4  16       24.91       38.97      5.90 o 
   3  -4  16        0.48       -2.66      1.77 o 
   4  -4  16        7.35       11.22      3.54 o 
   5  -4  16        9.99        6.50      3.54 o 
   6  -4  16        1.61        0.00      2.95 o 
   7  -4  16        0.01       -1.18      2.95 o 
  -6  -3  16        1.89       -1.77      3.54 o 
  -5  -3  16      146.85      134.04     10.04 o 
  -4  -3  16       20.65       27.28      5.90 o 
  -3  -3  16        0.04        3.54      2.40 o 
  -2  -3  16        2.04        0.59      2.95 o 
  -1  -3  16      226.14      227.33     12.40 o 
   0  -3  16       17.10       23.03      5.31 o 
   1  -3  16      109.91      123.41      8.86 o 
   2  -3  16       31.38       29.52      5.31 o 
   3  -3  16        5.07        5.31      2.95 o 
   4  -3  16       27.60       17.71      4.13 o 
   5  -3  16       11.68       11.22      3.54 o 
   6  -3  16      125.46      129.32     10.04 o 
   7  -3  16       19.31       29.52      5.90 o 
  -7  -2  16        5.62        8.27      4.72 o 
  -6  -2  16        8.74       14.17      5.31 o 
  -5  -2  16        1.82        8.86      4.13 o 
  -4  -2  16      320.01      335.54     11.06 o 
  -3  -2  16        4.59        5.22      4.13 o 
  -2  -2  16       41.45       41.92      5.90 o 
  -1  -2  16       60.51       70.27      7.09 o 
   0  -2  16      130.29      159.43     10.04 o 
   1  -2  16      208.92      221.43     11.22 o 
   2  -2  16       54.65       51.37      6.50 o 
   3  -2  16      242.99      239.73     11.81 o 
   4  -2  16        6.44        1.18      2.95 o 
   5  -2  16      190.73      152.34     10.04 o 
   6  -2  16       44.23       42.51      6.50 o 
   7  -2  16        0.06       -1.77      2.36 o 
   8  -2  16        1.04        2.36      2.95 o 
  -7  -1  16       12.11        3.54      4.13 o 
  -6  -1  16        4.22        0.59      4.13 o 
  -5  -1  16       16.48       16.53      5.31 o 
  -4  -1  16       66.36       64.95      7.09 o 
  -3  -1  16       39.24       48.53      4.59 o 
  -2  -1  16        0.35        2.95      2.95 o 
  -1  -1  16       83.71       71.45      7.09 o 
   0  -1  16      125.67      151.75      9.45 o 
   1  -1  16        5.48        9.45      3.54 o 
   2  -1  16       13.29        7.86      2.69 o 
   3  -1  16      242.42      249.72      9.15 o 
   4  -1  16      150.45      147.03      9.45 o 
   5  -1  16       24.31       34.25      5.31 o 
   6  -1  16        7.14        2.36      2.95 o 
   7  -1  16        7.53       14.76      4.72 o 
   8  -1  16        0.01        1.77      2.95 o 
  -7   0  16        1.98        4.72      4.13 o 
  -6   0  16        2.65        0.59      3.54 o 
  -5   0  16       25.72       25.39      5.31 o 
  -4   0  16       42.43       50.19      6.50 o 
  -3   0  16       10.24       11.17      5.02 o 
  -2   0  16      161.78      166.91      6.88 o 
  -1   0  16       21.76       17.58      3.11 o 
   0   0  16      114.64      122.15      7.09 o 
   1   0  16        6.92       10.63      2.83 o 
   2   0  16      242.30      257.81      8.74 o 
   3   0  16        0.01        0.59      2.66 o 
   4   0  16      150.41      143.27      6.80 o 
   5   0  16       41.51       44.22      4.54 o 
   6   0  16       65.43       71.25      5.43 o 
   7   0  16        4.83        5.61      2.40 o 
   8   0  16        5.03       10.04      4.13 o 
  -6   1  16        1.20        3.72      2.69 o 
  -5   1  16        1.36        3.20      3.84 o 
  -4   1  16      102.35      113.53      6.04 o 
  -3   1  16        9.27        7.53      1.91 o 
  -2   1  16        1.90        3.60      1.43 o 
  -1   1  16      128.49      124.22      9.74 o 
   0   1  16      132.58      148.14      6.46 o 
   1   1  16       52.13       49.60      4.11 o 
   2   1  16      102.73      108.82      5.53 o 
   3   1  16      358.53      368.13     11.81 o 
   4   1  16        4.34        3.86      2.07 o 
   5   1  16       47.29       54.40     11.81 o 
   6   1  16        1.15        1.65      1.97 o 
   7   1  16       16.80       11.51      2.92 o 
   8   1  16        9.20       11.81      4.13 o 
  -6   2  16       28.48       24.80      5.90 o 
  -5   2  16       76.58       79.71      8.27 o 
  -4   2  16       11.27        7.09      3.54 o 
  -3   2  16        7.93        3.54      2.95 o 
  -2   2  16        7.29        8.36      1.60 o 
  -1   2  16      247.30      239.92      7.90 o 
   0   2  16        0.04       -1.57      1.84 o 
   1   2  16       62.57       72.30      4.72 o 
   2   2  16        0.02       -1.25      1.52 o 
   3   2  16      182.66      187.67     12.70 o 
   4   2  16      236.21      241.97     12.99 o 
   5   2  16      408.89      398.65     11.01 o 
   6   2  16        5.23        1.48      2.09 o 
   7   2  16       47.16       66.08      5.90 o 
   8   2  16       28.69       34.85      4.54 o 
  -6   3  16        2.23        5.31      3.54 o 
  -5   3  16       10.01       13.58      4.13 o 
  -4   3  16        8.16        6.50      3.54 o 
  -3   3  16        0.25        1.18      2.36 o 
  -2   3  16        4.01        3.94      1.84 o 
  -1   3  16        0.56       -3.54      2.95 o 
   0   3  16       41.97       44.29      5.90 o 
   1   3  16        0.03        0.59      2.95 o 
   2   3  16      445.12      475.34     17.71 o 
   3   3  16      125.05      124.53      5.96 o 
   4   3  16      132.53      127.84      5.96 o 
   5   3  16      136.16      161.12      8.56 o 
   6   3  16       99.32      106.82     12.40 o 
   7   3  16        1.48        1.83      2.27 o 
   8   3  16       99.88      123.90      6.88 o 
  -5   4  16        1.13        4.13      3.54 o 
  -4   4  16        0.64        0.59      2.95 o 
  -3   4  16        7.59        6.50      3.54 o 
  -2   4  16        5.59        3.76      2.27 o 
  -1   4  16        7.45        8.86      4.13 o 
   0   4  16       56.20       54.91      7.09 o 
   1   4  16       10.01       11.22      4.13 o 
   2   4  16       39.40       38.97      6.50 o 
   3   4  16      162.35      162.38     11.22 o 
   4   4  16        6.80        8.27      3.54 o 
   5   4  16       47.52       38.97      6.50 o 
   6   4  16       52.07       56.10      7.68 o 
   7   4  16        0.55        1.77      2.95 o 
   8   4  16       24.69       37.20      7.09 o 
  -5   5  16        9.04        2.36      3.54 o 
  -4   5  16        0.51        5.31      3.54 o 
  -3   5  16       39.86       56.10      7.09 o 
  -2   5  16        6.57        8.27      3.54 o 
  -1   5  16       44.70       32.48      5.90 o 
   0   5  16       18.27       24.80      5.90 o 
   1   5  16        5.85        5.31      4.13 o 
   2   5  16       18.62       19.49      4.72 o 
   3   5  16       21.04       27.16      5.90 o 
   4   5  16      183.49      177.73     11.81 o 
   5   5  16        3.92        4.13      4.13 o 
   6   5  16       83.13       98.02      9.45 o 
   7   5  16       23.56       34.84      7.09 o 
   8   5  16        9.00       11.81      5.31 o 
  -4   6  16        0.11        2.95      3.54 o 
  -3   6  16        0.99        0.00      2.95 o 
  -2   6  16       25.33       16.53      4.72 o 
  -1   6  16       12.65        8.27      4.13 o 
   0   6  16       76.19       72.04      8.27 o 
   1   6  16      106.38      107.47     10.04 o 
   2   6  16       71.61       60.82      8.27 o 
   3   6  16       38.76       37.79      7.09 o 
   4   6  16       60.15       51.96      7.68 o 
   5   6  16        5.11        5.90      4.13 o 
   6   6  16        0.91       10.04      4.72 o 
   7   6  16       14.40       14.76      5.31 o 
  -3   7  16        1.15       -2.95      3.54 o 
  -2   7  16        5.34       10.63      4.13 o 
  -1   7  16        0.05        4.13      4.13 o 
   0   7  16       29.01       31.89      6.50 o 
   1   7  16       56.51       64.95      8.86 o 
   2   7  16       36.67       34.84      7.09 o 
   3   7  16       13.78       15.94      5.31 o 
   4   7  16        5.92        5.31      4.13 o 
   5   7  16        2.09        0.59      3.54 o 
   6   7  16        0.87        4.72      4.13 o 
  -1   8  16        0.03        1.77      4.13 o 
   0   8  16        4.15       -1.18      3.54 o 
   1   8  16        0.03        0.00      3.54 o 
   2   8  16        4.88        0.59      3.54 o 
   3   8  16        0.02        0.59      3.54 o 
   4   8  16       44.66       37.20      7.68 o 
   5   8  16        0.01        5.90      4.13 o 
  -2  -7  17       42.60       57.99      6.04 o 
  -1  -7  17        9.89       10.04      4.13 o 
   0  -7  17       42.25       47.83      7.68 o 
   1  -7  17       22.53       14.76      5.31 o 
   2  -7  17        1.62       -1.77      2.95 o 
  -4  -6  17        0.07       -3.54      2.95 o 
  -3  -6  17       18.38       16.99      4.37 o 
  -2  -6  17       24.44       34.03      7.09 o 
  -1  -6  17        0.18       -0.59      2.95 o 
   0  -6  17       22.59       27.16      5.90 o 
   1  -6  17        0.42       -1.18      2.36 o 
   2  -6  17        0.17        4.13      3.54 o 
   3  -6  17        2.81        4.72      3.54 o 
   4  -6  17       14.79       15.94      4.72 o 
  -4  -5  17        8.49        9.45      3.34 o 
  -3  -5  17        5.68        6.50      3.11 o 
  -2  -5  17        1.11        7.68      4.13 o 
  -1  -5  17       28.85       31.89      5.90 o 
   0  -5  17       10.32       11.81      4.13 o 
   1  -5  17       67.25       77.35      8.27 o 
   2  -5  17       45.87       54.32      7.09 o 
   3  -5  17        5.46        4.72      2.95 o 
   4  -5  17       30.53       17.71      4.72 o 
   5  -5  17        9.23        7.68      3.54 o 
  -5  -4  17       15.31       14.17      5.31 o 
  -4  -4  17        4.45        2.09      2.95 o 
  -3  -4  17        0.29        4.23      2.95 o 
  -2  -4  17       40.45       40.15      6.50 o 
  -1  -4  17       53.28       50.78      7.09 o 
   0  -4  17        0.13        0.00      2.95 o 
   1  -4  17       12.21        4.13      3.54 o 
   2  -4  17      133.66      158.25     10.63 o 
   3  -4  17        1.68        2.95      2.95 o 
   4  -4  17        8.15        5.90      2.95 o 
   5  -4  17       85.85       90.34      8.86 o 
   6  -4  17       34.80       24.80      5.90 o 
  -6  -3  17       26.93       28.34      6.50 o 
  -5  -3  17        0.17        1.18      3.54 o 
  -4  -3  17        9.30        3.95      2.69 o 
  -3  -3  17        3.32        2.07      3.25 o 
  -2  -3  17        4.86        2.36      3.54 o 
  -1  -3  17      198.58      205.49     11.81 o 
   0  -3  17       83.34       83.26      8.27 o 
   1  -3  17      313.64      311.77     14.76 o 
   2  -3  17        7.84        1.77      2.95 o 
   3  -3  17        0.42        2.36      2.95 o 
   4  -3  17        1.25       -1.77      2.36 o 
   5  -3  17        7.28       11.81      3.54 o 
   6  -3  17        7.25       15.35      4.72 o 
   7  -3  17        0.08        2.36      2.95 o 
  -6  -2  17       73.00       80.31      9.45 o 
  -5  -2  17       48.30       57.28      7.68 o 
  -4  -2  17       85.95       82.63      6.46 o 
  -3  -2  17       17.79       16.18      3.53 o 
  -2  -2  17        1.44        2.95      3.54 o 
  -1  -2  17       18.21       18.30      4.72 o 
   0  -2  17      706.46      705.62     22.44 o 
   1  -2  17      132.73      142.31     10.04 o 
   2  -2  17        1.95       -1.77      2.36 o 
   3  -2  17      151.11      151.16     10.04 o 
   4  -2  17        0.43        1.77      2.36 o 
   5  -2  17       25.96       27.16      5.31 o 
   6  -2  17        0.71        0.00      2.36 o 
   7  -2  17        1.77        2.36      2.95 o 
  -6  -1  17       10.92       20.67      5.90 o 
  -5  -1  17      144.23      134.63     10.04 o 
  -4  -1  17        5.27        6.50      4.13 o 
  -3  -1  17       47.32       49.90      4.79 o 
  -2  -1  17       25.49       20.67      4.72 o 
  -1  -1  17       61.17       54.91      6.50 o 
   0  -1  17      263.60      271.03     12.99 o 
   1  -1  17       11.22       16.53      4.72 o 
   2  -1  17       24.32       20.08      4.72 o 
   3  -1  17       29.33       32.48      5.31 o 
   4  -1  17       20.90       20.67      4.72 o 
   5  -1  17       18.07       16.53      4.72 o 
   6  -1  17        3.12        5.31      3.54 o 
   7  -1  17       11.58        5.90      3.54 o 
   8  -1  17       57.55       73.81      8.86 o 
  -6   0  17       22.85       29.52      6.50 o 
  -5   0  17       22.05       24.21      5.31 o 
  -4   0  17       21.12       17.71      4.72 o 
  -3   0  17       82.87       86.54      6.79 o 
  -2   0  17       19.87       23.83      3.53 o 
  -1   0  17        0.36       -0.83      1.97 o 
   0   0  17       17.01       18.52      3.11 o 
   1   0  17       81.24       76.62      5.21 o 
   2   0  17       98.86       99.17     10.63 o 
   3   0  17      185.11      189.94      9.74 o 
   4   0  17        1.49        1.30      2.07 o 
   5   0  17        0.14       -0.59      2.36 o 
   6   0  17       82.96       94.36      7.38 o 
   7   0  17        0.47        1.57      3.25 o 
   8   0  17        5.03        1.77      2.95 o 
  -5   1  17       45.63       64.36      7.68 o 
  -4   1  17        4.59        3.54      3.54 o 
  -3   1  17       14.87       13.68      2.92 o 
  -2   1  17       57.40       59.94      3.85 o 
  -1   1  17        0.39        0.30      2.09 o 
   0   1  17       73.82       69.69      4.79 o 
   1   1  17       89.77       95.51      5.53 o 
   2   1  17      126.06      116.47      5.80 o 
   3   1  17       45.71       46.29      4.25 o 
   4   1  17      161.17      156.29      7.06 o 
   5   1  17       46.12       50.39      4.79 o 
   6   1  17        0.09        1.45      2.27 o 
   7   1  17        0.17       -1.77      4.43 o 
   8   1  17       85.86       98.78     14.76 o 
  -6   2  17       13.22        5.90      4.13 o 
  -5   2  17        6.78        5.31      3.54 o 
  -4   2  17       37.65       47.24      6.50 o 
  -3   2  17        1.45       -0.59      2.36 o 
  -2   2  17        2.67        3.54      3.54 o 
  -1   2  17       14.51       15.63      2.83 o 
   0   2  17        0.62        0.83      1.97 o 
   1   2  17       47.56       42.16      4.11 o 
   2   2  17        3.39        1.44      2.36 o 
   3   2  17      347.80      340.28      9.92 o 
   4   2  17        1.04       -0.07      1.84 o 
   5   2  17       21.25       27.63      4.13 o 
   6   2  17       18.64       22.00      3.53 o 
   7   2  17       15.58       19.77      3.76 o 
   8   2  17       28.91       36.14      7.09 o 
  -5   3  17        9.10       11.22      4.13 o 
  -4   3  17        6.25        9.45      4.13 o 
  -3   3  17        0.02        2.36      2.95 o 
  -2   3  17        1.83       -1.18      3.54 o 
  -1   3  17        4.49        9.45      4.13 o 
   0   3  17       12.69       12.99      4.72 o 
   1   3  17        0.44       -2.36      2.95 o 
   2   3  17      180.97      169.47     11.22 o 
   3   3  17       42.63       38.38      6.50 o 
   4   3  17      177.35      191.25      7.65 o 
   5   3  17       66.08       69.78      7.09 o 
   6   3  17       16.15       14.83      3.34 o 
   7   3  17       22.17       26.62      3.95 o 
   8   3  17        0.82       -1.61      2.66 o 
  -5   4  17        1.43        1.77      3.54 o 
  -4   4  17        0.16        3.54      2.95 o 
  -3   4  17        0.52        3.54      2.95 o 
  -2   4  17        0.06       -1.18      3.54 o 
  -1   4  17        1.99        0.59      2.95 o 
   0   4  17       25.75       18.90      5.31 o 
   1   4  17       26.57       25.98      5.90 o 
   2   4  17        4.39        5.90      4.13 o 
   3   4  17       77.77       91.52      8.86 o 
   4   4  17        0.11       -2.95      2.95 o 
   5   4  17       12.67       11.22      4.72 o 
   6   4  17       40.85       36.61      7.09 o 
   7   4  17        5.79       -2.95      3.54 o 
   8   4  17        9.11       -1.18      4.13 o 
  -4   5  17       19.24       10.04      4.13 o 
  -3   5  17       25.30       33.66      5.90 o 
  -1   5  17        1.29        0.00      3.54 o 
   0   5  17       49.03       42.51      7.09 o 
   1   5  17       68.05       61.41      8.27 o 
   2   5  17       56.74       67.91      8.27 o 
   3   5  17        0.01        0.59      3.54 o 
   4   5  17      102.81      132.86     10.63 o 
   5   5  17       28.85       30.70      6.50 o 
   6   5  17        9.57        5.31      4.72 o 
   7   5  17        2.75        3.54      4.13 o 
  -3   6  17        5.98        4.13      3.54 o 
  -1   6  17        0.00        0.59      3.54 o 
   0   6  17        0.00       -2.36      3.54 o 
   1   6  17        3.11        4.72      4.13 o 
   2   6  17       14.35       12.40      4.72 o 
   3   6  17       14.35       21.85      5.90 o 
   4   6  17       72.12       73.81      8.86 o 
   5   6  17        0.05        1.18      4.13 o 
   6   6  17       19.86       17.71      5.90 o 
   7   6  17        0.87        7.09      4.72 o 
  -1   7  17        1.95       -1.18      3.54 o 
   0   7  17        8.48       17.12      5.31 o 
   1   7  17       30.46       36.02      7.09 o 
   2   7  17       57.38       59.05      8.86 o 
   3   7  17        0.03       -3.54      2.36 o 
   4   7  17        0.16        3.54      4.13 o 
   5   7  17        9.51       11.81      4.72 o 
   0   8  17        2.61        2.95      4.72 o 
   1   8  17        5.60        2.95      4.13 o 
   2   8  17       15.44        7.09      4.72 o 
   3   8  17        0.04       -0.59      4.13 o 
   4   8  17        2.96        2.95      3.54 o 
  -2  -6  18        3.00        4.72      3.11 o 
  -1  -6  18        1.56        1.77      3.54 o 
   0  -6  18        6.96        9.45      4.13 o 
   1  -6  18        0.10       -1.77      2.95 o 
   2  -6  18       11.83       17.71      5.31 o 
   3  -6  18        9.58        5.90      4.13 o 
  -4  -5  18        1.97       -1.18      3.54 o 
  -3  -5  18        1.90       -0.89      2.66 o 
  -2  -5  18        0.82        2.28      2.83 o 
  -1  -5  18       31.82       36.61      7.09 o 
   0  -5  18       17.62       17.12      5.31 o 
   1  -5  18       34.63       35.43      6.50 o 
   2  -5  18        8.07       14.17      4.72 o 
   3  -5  18        1.82        5.31      2.95 o 
   4  -5  18        2.14        1.77      2.95 o 
   5  -5  18       61.06       90.93      9.45 o 
  -4  -4  18        0.01        0.05      2.66 o 
  -3  -4  18        2.68        5.31      2.51 o 
  -2  -4  18        2.87        2.36      3.54 o 
  -1  -4  18        0.19       -1.18      2.95 o 
   0  -4  18       18.95       21.26      5.31 o 
   1  -4  18       14.23        7.68      3.54 o 
   2  -4  18       16.51       15.35      4.72 o 
   3  -4  18        8.68       15.35      4.72 o 
   4  -4  18        0.40        1.77      2.36 o 
   5  -4  18        2.92        8.86      3.54 o 
  -5  -3  18       20.85       14.17      5.90 o 
  -4  -3  18        8.68       11.03      3.84 o 
  -3  -3  18      136.51      156.08      8.13 o 
  -2  -3  18       64.84       52.55      7.68 o 
  -1  -3  18       11.33       21.26      5.31 o 
   0  -3  18        1.48        3.54      3.54 o 
   1  -3  18       18.50       38.38      6.50 o 
   2  -3  18       25.36       27.16      5.90 o 
   3  -3  18       24.09       27.75      5.90 o 
   4  -3  18       35.03       38.97      6.50 o 
   5  -3  18       33.84       35.43      5.90 o 
   6  -3  18        1.07        2.36      2.95 o 
  -5  -2  18        1.78        0.59      3.54 o 
  -4  -2  18       25.18       24.22      4.18 o 
  -3  -2  18        4.88        7.31      2.69 o 
  -2  -2  18        6.78        1.77      3.54 o 
  -1  -2  18       47.29       54.91      7.09 o 
   0  -2  18        5.03        7.09      4.13 o 
   1  -2  18       13.54        1.77      3.54 o 
   2  -2  18        3.08        0.00      2.95 o 
   3  -2  18       15.78       15.94      4.72 o 
   4  -2  18       24.66       24.21      5.31 o 
   5  -2  18        4.68        5.31      2.95 o 
   7  -2  18        0.23        1.77      2.95 o 
  -5  -1  18       32.12       37.79      7.09 o 
  -4  -1  18        0.02       -0.59      3.54 o 
  -3  -1  18       20.02       12.28      3.84 o 
  -2  -1  18       37.28       41.07      4.79 o 
  -1  -1  18        7.81       10.63      4.13 o 
   0  -1  18       81.56       90.93      8.27 o 
   1  -1  18      249.79      271.62     12.99 o 
   2  -1  18        2.01        0.59      2.95 o 
   3  -1  18        3.14        3.54      2.95 o 
   4  -1  18       16.02       12.99      4.13 o 
   5  -1  18      206.80      216.12     12.40 o 
   6  -1  18        0.04        0.00      2.95 o 
   7  -1  18        2.60        2.36      2.95 o 
  -5   0  18       28.36       30.70      6.50 o 
  -4   0  18        1.23        0.59      3.54 o 
  -3   0  18        5.25        5.61      2.66 o 
  -2   0  18       91.67       88.80      6.04 o 
  -1   0  18        0.24       -2.10      1.84 o 
   0   0  18       47.75       45.82      6.50 o 
   1   0  18        0.09        1.77      2.51 o 
   2   0  18      106.70      107.94      6.22 o 
   3   0  18       24.41       23.82      3.53 o 
   4   0  18      382.55      384.26     11.67 o 
   5   0  18       43.48       39.08      6.20 o 
   6   0  18        0.92       -0.86      5.31 o 
   7   0  18       29.37       33.05      6.79 o 
  -4   1  18        8.83       10.04      4.13 o 
  -3   1  18       12.35        8.36      2.69 o 
  -2   1  18       37.70       44.31      3.63 o 
  -1   1  18        0.05        1.18      2.27 o 
   0   1  18       11.18       10.21      2.83 o 
   1   1  18       27.50       24.78      6.50 o 
   2   1  18      224.86      242.18      9.45 o 
   3   1  18      182.84      194.78      8.07 o 
   4   1  18       13.51       15.06      5.90 o 
   5   1  18       21.33       20.23      3.53 o 
   6   1  18        5.57       10.04      2.92 o 
   7   1  18        0.80       -0.05      2.40 o 
   8   1  18       40.47       53.46      5.63 o 
  -5   2  18       15.81       11.22      4.72 o 
  -4   2  18        3.14        6.50      3.54 o 
  -2   2  18        8.05       15.35      4.72 o 
  -1   2  18        1.04       -3.54      2.95 o 
   0   2  18        0.57       -2.36      2.95 o 
   1   2  18       87.40       94.94      5.53 o 
   2   2  18       15.35       17.16      3.25 o 
   3   2  18        0.05       -1.77      2.66 o 
   4   2  18       50.11       46.85      4.54 o 
   5   2  18       55.05       64.23      5.11 o 
   6   2  18        0.01       -0.12      1.97 o 
   7   2  18        1.66        4.68      2.50 o 
   8   2  18        1.39        2.66      4.43 o 
  -5   3  18       11.11        6.50      4.13 o 
  -4   3  18        2.86        8.86      3.54 o 
  -2   3  18       15.63       15.35      5.31 o 
  -1   3  18        4.47       -0.59      3.54 o 
   0   3  18        4.78        6.50      3.54 o 
   1   3  18       10.23       18.90      5.31 o 
   2   3  18        5.89        3.54      3.54 o 
   3   3  18      104.81       97.43      9.45 o 
   4   3  18       12.26       12.99      4.72 o 
   5   3  18        4.51        7.09      4.13 o 
   6   3  18        8.66        9.81      2.69 o 
   7   3  18       56.04       65.05     12.40 o 
  -4   4  18        1.80       -1.18      2.95 o 
  -1   4  18        8.31        8.86      4.72 o 
   0   4  18       22.77       21.85      5.31 o 
   1   4  18        7.71        8.27      4.72 o 
   2   4  18       25.02       25.39      5.90 o 
   3   4  18      176.70      199.58     12.99 o 
   4   4  18       97.87       98.61      9.45 o 
   5   4  18       24.35       24.80      5.90 o 
   6   4  18        1.13        2.36      4.13 o 
   7   4  18       39.61       41.92      7.68 o 
  -1   5  18        2.65       -2.95      3.54 o 
   0   5  18        5.68        4.13      4.13 o 
   1   5  18       68.28       57.87      8.27 o 
   2   5  18       50.08       45.47      7.68 o 
   3   5  18       28.82       28.93      6.50 o 
   4   5  18        9.83        6.50      4.72 o 
   5   5  18        2.22        1.18      4.13 o 
   6   5  18        0.55        2.95      4.13 o 
   7   5  18        8.01       12.99      5.31 o 
  -1   6  18        0.15       -0.59      4.13 o 
   0   6  18        2.29        3.54      4.13 o 
   1   6  18       55.81       65.54      8.86 o 
   2   6  18       20.92       22.44      5.90 o 
   3   6  18        0.01        2.95      3.54 o 
   4   6  18       17.52       18.90      5.90 o 
   5   6  18        3.63        8.86      4.72 o 
   6   6  18        4.77       10.63      5.31 o 
  -1   7  18       18.31       23.03      6.50 o 
   0   7  18        4.54       11.81      4.72 o 
   1   7  18        2.35        1.77      4.13 o 
   2   7  18       27.19       18.90      5.90 o 
   3   7  18       22.44       23.03      6.50 o 
   4   7  18        3.02        0.00      3.54 o 
   5   7  18        2.67        5.31      4.13 o 
   0  -6  19        2.79        5.90      4.13 o 
   1  -6  19        0.74        0.59      3.54 o 
  -2  -5  19        1.31        0.18      2.50 o 
  -1  -5  19        0.43        1.77      3.54 o 
   0  -5  19       53.44       66.13      8.86 o 
   1  -5  19       23.30       23.62      5.90 o 
   2  -5  19        0.54        4.72      3.54 o 
   3  -5  19       29.44       19.49      5.31 o 
  -4  -4  19        0.89        0.00      3.54 o 
  -3  -4  19        3.38        0.32      3.54 o 
  -2  -4  19        9.69        5.31      2.92 o 
  -1  -4  19        0.82       -1.77      3.54 o 
   0  -4  19       13.48        6.50      4.13 o 
   1  -4  19       72.46       65.54      8.27 o 
   2  -4  19        7.66        1.18      3.54 o 
   3  -4  19        3.29        3.54      2.95 o 
   4  -4  19        3.24        7.68      3.54 o 
   5  -4  19       28.85       35.43      6.50 o 
  -4  -3  19        0.81       -1.48      2.40 o 
  -3  -3  19       28.03       21.27      3.95 o 
  -2  -3  19        3.63       -2.36      2.95 o 
  -1  -3  19        1.92        3.54      3.54 o 
   0  -3  19       70.29       70.27      8.27 o 
   1  -3  19        1.82        5.90      4.13 o 
   2  -3  19        5.14       -0.59      2.95 o 
   3  -3  19       37.20       41.92      7.09 o 
   4  -3  19        0.19        5.31      3.54 o 
   5  -3  19        6.17        9.45      4.13 o 
  -5  -2  19       33.74       38.97      7.68 o 
  -4  -2  19       28.98       25.90      4.37 o 
  -3  -2  19        2.16        2.25      2.27 o 
  -2  -2  19       47.82       45.69      5.21 o 
  -1  -2  19       50.42       44.29      7.09 o 
   0  -2  19       41.79       43.11      6.50 o 
   1  -2  19        0.37        0.59      2.95 o 
   2  -2  19       94.23      101.56      9.45 o 
   3  -2  19        0.56       -0.59      2.36 o 
   4  -2  19        1.49        0.00      2.36 o 
   5  -2  19        4.44        0.59      2.95 o 
   6  -2  19        3.74        1.77      2.95 o 
  -5  -1  19        0.88        4.13      4.72 o 
  -4  -1  19        4.56        2.95      4.13 o 
  -3  -1  19        0.06        1.18      2.51 o 
  -2  -1  19      264.55      277.84     10.22 o 
  -1  -1  19        0.25       -3.54      2.36 o 
   1  -1  19       15.13       15.35      4.72 o 
   2  -1  19       14.85        7.09      3.54 o 
   3  -1  19        1.12       -1.18      2.95 o 
   4  -1  19       21.86       23.03      5.31 o 
   5  -1  19       14.92       18.90      5.31 o 
   6  -1  19        2.93        3.54      3.54 o 
   7  -1  19        2.57       10.63      4.13 o 
  -5   0  19       47.40       55.51      8.27 o 
  -4   0  19        1.42       -0.59      3.54 o 
  -3   0  19       26.42       25.61      4.18 o 
  -2   0  19       23.47       24.18      6.20 o 
  -1   0  19      231.61      231.47     12.40 o 
   0   0  19      105.50      111.81      6.88 o 
   1   0  19       13.69       11.29      5.31 o 
   2   0  19        9.73       11.73      3.11 o 
   3   0  19        4.25        5.41      2.40 o 
   4   0  19        0.31        3.74      2.40 o 
   5   0  19       91.72       86.42     11.22 o 
   6   0  19        0.11        0.10      2.40 o 
   7   0  19       76.97       98.02      9.45 o 
  -3   1  19       18.48       15.35      4.72 o 
  -2   1  19       23.04       30.80      5.31 o 
  -1   1  19       37.54       34.81      4.37 o 
   0   1  19        3.99        4.48      3.25 o 
   1   1  19       27.20       26.30      3.69 o 
   2   1  19        7.10        9.10      2.69 o 
   3   1  19       64.72       56.20      4.96 o 
   4   1  19        4.14        2.47      2.27 o 
   5   1  19       14.76       12.68      3.11 o 
   6   1  19       27.59       24.16      4.43 o 
   7   1  19       78.99       84.56      6.46 o 
  -4   2  19       32.98       34.84      5.90 o 
  -2   2  19        4.90       -1.77      3.54 o 
  -1   2  19        2.57        2.36      4.13 o 
   0   2  19       57.06       59.05      7.68 o 
   1   2  19        0.42       -1.77      3.54 o 
   2   2  19      121.95      114.31      6.38 o 
   3   2  19       93.39       91.35      5.96 o 
   4   2  19        5.54        6.79      3.84 o 
   5   2  19        0.43        1.66      2.27 o 
   6   2  19        2.65       -1.65      2.07 o 
   7   2  19       26.01       25.75      4.25 o 
  -1   3  19       18.60       27.75      5.90 o 
   0   3  19        3.80        7.09      4.13 o 
   1   3  19       50.72       59.05      7.68 o 
   2   3  19        3.90       11.22      4.72 o 
   3   3  19       12.98       15.35      4.72 o 
   4   3  19        2.02       -4.13      2.95 o 
   5   3  19        4.33        0.59      3.54 o 
   6   3  19       26.37       21.85      5.90 o 
   7   3  19        7.87        8.27      4.72 o 
  -1   4  19        3.65        2.95      4.13 o 
   0   4  19       29.26       20.67      5.90 o 
   1   4  19       23.71       18.30      5.90 o 
   2   4  19      238.22      219.66     13.58 o 
   3   4  19       70.21       74.99      8.86 o 
   4   4  19        9.68        4.72      4.72 o 
   5   4  19       32.77       36.61      7.09 o 
   6   4  19       10.73       12.40      4.72 o 
  -1   5  19        0.11        0.00      3.54 o 
   0   5  19        0.78        4.72      4.13 o 
   1   5  19       16.39       17.71      5.90 o 
   2   5  19       12.51       21.85      5.90 o 
   3   5  19        9.88        7.68      4.72 o 
   4   5  19       14.78        5.31      4.13 o 
   5   5  19        0.59        7.68      4.72 o 
   6   5  19       28.45       49.60      8.27 o 
  -1   6  19       15.09       17.12      5.90 o 
   0   6  19        7.71       11.22      5.31 o 
   1   6  19        0.54        1.18      4.13 o 
   2   6  19       49.48       46.65      8.27 o 
   3   6  19        8.53        8.27      4.72 o 
   4   6  19        8.31        5.90      4.72 o 
   5   6  19        0.52        0.59      3.54 o 
   1   7  19        2.34        8.86      5.31 o 
   2   7  19       10.89        4.13      5.31 o 
   3   7  19       19.78       20.08      6.50 o 
  -1  -5  20        0.09       -0.59      3.54 o 
   0  -5  20        3.01        6.50      4.72 o 
   1  -5  20        0.06        1.77      3.54 o 
   2  -5  20       15.28       17.12      5.31 o 
  -2  -4  20        0.43       -1.09      2.69 o 
  -1  -4  20        2.80        5.90      4.72 o 
   0  -4  20        2.62       -0.59      3.54 o 
   1  -4  20        1.83       -0.59      3.54 o 
   2  -4  20       22.71       28.93      6.50 o 
   3  -4  20       41.87       51.96      7.68 o 
  -3  -3  20        5.55        4.61      3.11 o 
  -2  -3  20       17.11        8.86      3.34 o 
  -1  -3  20        3.91        7.68      4.72 o 
   0  -3  20        0.01        1.77      3.54 o 
   1  -3  20        1.91        4.72      4.13 o 
   2  -3  20        4.38        7.68      4.13 o 
   3  -3  20       22.25       16.53      4.72 o 
   4  -3  20        5.87       13.58      4.72 o 
   5  -3  20        7.30        3.54      2.95 o 
  -4  -2  20        8.63       10.63      5.31 o 
  -3  -2  20        0.03       -2.90      2.66 o 
  -2  -2  20       30.00       26.69      5.31 o 
  -1  -2  20       17.79       25.39      5.90 o 
   0  -2  20       48.39       38.97      7.09 o 
   1  -2  20       12.68       24.80      5.31 o 
   2  -2  20       48.40       57.28      7.68 o 
   3  -2  20        3.81       -0.59      2.95 o 
   4  -2  20        1.74        1.77      2.95 o 
   5  -2  20       19.83       14.17      4.72 o 
  -4  -1  20       13.47       17.12      5.90 o 
  -3  -1  20       18.76       15.69      6.79 o 
  -2  -1  20        0.03        0.59      3.25 o 
  -1  -1  20       44.93       53.14      7.68 o 
   0  -1  20        9.49       10.63      4.72 o 
   1  -1  20       10.60        3.54      2.95 o 
   2  -1  20       13.45       17.12      5.31 o 
   3  -1  20       44.10       34.25      6.50 o 
   4  -1  20        7.68        4.13      3.54 o 
   5  -1  20       12.18       15.94      4.72 o 
   6  -1  20        4.43        4.72      4.13 o 
  -4   0  20        2.63        5.90      4.72 o 
  -3   0  20        5.93        6.20      3.84 o 
  -2   0  20        3.70        1.48      2.51 o 
  -1   0  20       25.39       18.90      5.31 o 
   0   0  20       13.07       19.49      5.31 o 
   1   0  20       14.50       10.12      3.11 o 
   2   0  20       18.58       12.70      3.34 o 
   3   0  20       19.70       22.95      3.95 o 
   4   0  20        1.36        4.23      2.40 o 
   5   0  20       12.74       22.28      6.50 o 
   6   0  20        6.07       13.55      3.54 o 
  -2   1  20        0.72       -0.59      4.13 o 
  -1   1  20      109.97      121.54      6.88 o 
   0   1  20      109.67      112.52      6.64 o 
   1   1  20       13.52       12.45      3.11 o 
   2   1  20        7.92        7.84      2.83 o 
   3   1  20      120.95      128.79      7.06 o 
   4   1  20      146.32      157.10      7.90 o 
   5   1  20        2.67       -0.59      2.09 o 
   6   1  20       53.59       48.52      5.38 o 
  -1   2  20        2.11        4.13      4.13 o 
   0   2  20        8.62       11.22      5.31 o 
   1   2  20       56.66       47.24      7.68 o 
   2   2  20       41.77       54.91      8.27 o 
   3   2  20       63.89       63.45      5.38 o 
   4   2  20       37.89       33.08      4.25 o 
   5   2  20        5.07        3.27      4.13 o 
   6   2  20        0.31       -2.79      2.27 o 
  -1   3  20        0.60       -4.72      3.54 o 
   0   3  20        7.70       17.12      5.31 o 
   1   3  20       48.12       44.29      7.09 o 
   2   3  20       38.68       28.93      6.50 o 
   3   3  20        2.33       -1.18      3.54 o 
   4   3  20      127.97      122.23     11.22 o 
   5   3  20        2.10       -1.18      3.54 o 
   6   3  20       15.51       13.58      5.31 o 
  -1   4  20        2.96        5.31      4.72 o 
   0   4  20        2.00       -1.77      3.54 o 
   1   4  20       83.77      101.56     10.04 o 
   2   4  20        0.60       -2.36      4.13 o 
   3   4  20       43.71       41.92      7.68 o 
   4   4  20        3.93        0.00      4.13 o 
   5   4  20       17.34        8.27      5.31 o 
   6   4  20        0.33        1.18      3.54 o 
  -1   5  20       10.83       19.49      6.50 o 
   0   5  20        0.17        0.00      4.13 o 
   1   5  20        0.32        2.36      4.13 o 
   2   5  20       53.86       52.55      8.86 o 
   3   5  20        0.99        4.13      4.72 o 
   4   5  20        7.44        8.86      4.72 o 
   5   5  20       54.19       67.31      9.45 o 
   0   6  20        5.93        7.68      5.31 o 
   1   6  20        9.85       13.58      5.31 o 
   2   6  20       10.61        3.54      5.31 o 
   3   6  20       25.85       27.16      7.09 o 
  -1  -4  21       17.39       11.81      5.31 o 
   0  -4  21       22.78       34.84      7.09 o 
   1  -4  21        0.16       -2.36      3.54 o 
   2  -4  21       29.17       33.07      7.09 o 
  -2  -3  21        0.90       -2.07      2.51 o 
  -1  -3  21       18.39       11.81      4.72 o 
   0  -3  21       17.23       14.76      5.31 o 
   1  -3  21       57.11       68.50      8.86 o 
   2  -3  21        0.91        0.59      3.54 o 
   3  -3  21       18.94       13.58      5.31 o 
   4  -3  21       85.99       96.25     10.04 o 
  -3  -2  21        0.00        0.30      2.51 o 
  -2  -2  21       10.41        5.94      3.84 o 
  -1  -2  21       45.38       41.33      7.68 o 
   0  -2  21       92.53       98.02     10.04 o 
   1  -2  21       27.06       30.70      6.50 o 
   2  -2  21        6.11        7.68      4.72 o 
   3  -2  21        1.21        1.77      2.95 o 
   4  -2  21        2.45        2.95      4.13 o 
  -3  -1  21        2.34        6.50      2.95 o 
  -2  -1  21        2.87        0.27      2.69 o 
  -1  -1  21       91.67       90.34      9.45 o 
   0  -1  21        0.17        0.59      3.54 o 
   1  -1  21        0.47        1.77      3.54 o 
   2  -1  21        5.59        4.13      3.54 o 
   3  -1  21        0.91        0.59      2.95 o 
   4  -1  21        3.52        1.18      2.95 o 
   5  -1  21       60.70       78.53      8.86 o 
  -3   0  21        0.06        1.53      2.40 o 
  -2   0  21        8.21        7.32      3.11 o 
  -1   0  21       40.65       39.56      6.50 o 
   0   0  21        0.10       -1.18      2.95 o 
   1   0  21        5.09        2.95      3.54 o 
   2   0  21        0.53        3.63      2.83 o 
   3   0  21       12.17       13.40      3.53 o 
   4   0  21        3.31        4.98      2.83 o 
   5   0  21        9.24       11.50      4.72 o 
  -1   1  21        0.04       -5.31      3.54 o 
   0   1  21        0.20        1.77      2.51 o 
   1   1  21        3.11        5.90      4.13 o 
   2   1  21       40.68       42.94      4.96 o 
   3   1  21       52.70       49.08      7.68 o 
   4   1  21        0.00        0.18      2.69 o 
   5   1  21       46.25       51.93      5.53 o 
   6   1  21       15.05       25.75      7.68 o 
  -1   2  21       44.32       50.19      7.68 o 
   0   2  21       43.69       38.38      7.09 o 
   1   2  21       17.22       12.99      5.31 o 
   2   2  21       28.89       18.90      5.90 o 
   3   2  21       59.68       69.68      9.45 o 
   4   2  21        7.56        2.95      4.13 o 
   5   2  21        2.33        1.03      2.40 o 
  -1   3  21        5.12        5.90      4.72 o 
   0   3  21       23.75       26.57      6.50 o 
   1   3  21       22.66       23.62      6.50 o 
   2   3  21       75.83       70.27      8.86 o 
   3   3  21        0.14       -1.77      3.54 o 
   4   3  21       15.06       17.12      5.90 o 
   5   3  21        1.84       10.04      4.72 o 
  -1   4  21        3.80        1.77      4.72 o 
   0   4  21        0.00       -5.31      3.54 o 
   1   4  21       25.54       29.52      6.50 o 
   2   4  21       23.70       34.25      7.68 o 
   3   4  21       16.49       12.99      5.90 o 
   4   4  21        0.02       -4.13      2.95 o 
   5   4  21       12.85        4.72      4.72 o 
   0   5  21       20.29       14.76      5.90 o 
   1   5  21        1.90        2.95      4.72 o 
   2   5  21        7.90        2.36      4.72 o 
   3   5  21       13.22       10.63      5.90 o 
   0  -3  22        0.61        3.54      4.13 o 
   1  -3  22        0.18        1.18      3.54 o 
  -1  -2  22        0.86        7.09      4.72 o 
   0  -2  22        0.50        3.54      4.13 o 
   1  -2  22       18.74       21.85      5.90 o 
   2  -2  22       49.69       63.77      8.86 o 
   3  -2  22        0.08        3.54      3.54 o 
  -2  -1  22        0.08        2.45      2.83 o 
  -1  -1  22        1.46        7.09      4.13 o 
   0  -1  22        3.09        3.54      4.13 o 
   1  -1  22       11.29        2.36      4.13 o 
   2  -1  22        0.02       -3.54      2.95 o 
   3  -1  22        1.45        2.95      3.54 o 
   4  -1  22        1.82        5.90      3.54 o 
  -2   0  22        1.90        4.43      2.92 o 
  -1   0  22       18.85       15.94      5.31 o 
   0   0  22       12.71       14.76      5.31 o 
   1   0  22       31.75       38.38      6.50 o 
   2   0  22        0.92       -1.18      2.95 o 
   3   0  22        1.21        3.54      3.54 o 
   4   0  22       17.21       12.40      4.13 o 
  -1   1  22       16.90        7.68      5.90 o 
   0   1  22        0.57        0.59      4.13 o 
   1   1  22       23.65       28.59      4.54 o 
   2   1  22       12.56       14.29      3.53 o 
   3   1  22       41.15       30.00      4.54 o 
   4   1  22        2.31        0.86      3.54 o 
  -1   2  22        1.70       -5.31      3.54 o 
   0   2  22        0.02        2.36      4.72 o 
   1   2  22       65.70       59.64      8.86 o 
   2   2  22        3.99       -2.36      4.13 o 
   3   2  22        3.78        1.77      4.13 o 
   4   2  22        1.33       -4.72      3.54 o 
  -1   3  22       40.06       44.29      7.68 o 
   0   3  22       16.41       12.40      5.90 o 
   1   3  22        8.04       17.12      6.50 o 
   2   3  22       44.12       53.14      8.86 o 
   3   3  22       38.83       33.07      7.68 o 
   4   3  22        2.21        0.00      4.13 o 
   1   4  22        2.65       -1.18      4.13 o 
   2   4  22        2.59        0.00      4.13 o 
   3   4  22        8.10        4.72      5.31 o 
   1  -1  23        7.80        5.31      4.13 o 
   0   0  23        0.19        4.72      4.13 o 
   1   0  23        2.95        0.59      3.54 o 
   2   0  23       12.80       18.30      5.31 o 
   0   1  23        3.97       -1.18      5.31 o 
   1   1  23       13.77        5.31      5.31 o 
   2   1  23        2.29        2.95      4.72 o 
   3   1  23        4.31        6.26      2.95 o 
   1   2  23        0.13        0.59      4.72 o 
   2   2  23        0.01        2.95      4.72 o 
                                                 
